# Supplementary material for: Combined analyses of RNA-sequence and Hi-C along with GWAS loci—A novel approach to dissect keloid disorder genetic mechanism
Source: PLoS Genet. 2022 Jun 16;18(6):e1010168. doi: 10.1371/journal.pgen.1010168 (PMC9202908; doi:10.1371/journal.pgen.1010168)
Supplement: S1 Table — (XLSX) [file pgen.1010168.s009.xlsx]

## Sheet: Sheet1
Sample	Gender	Ethnic Background	Age	Site of Specimen	application
K1	F	Asian	33	Dorsum	RNA-sequence
K2	F	Asian	50	Dorsum	RNA-sequence
K3	F	Asian	39	Shoulder	RNA-sequence
KT1	M	Asian	28	Chest	verification
KT2	M	Asian	45	abdomen	verification
KT3	F	Asian	29	Shoulder	verification
KT4	F	Asian	42	Chest	verification
KT5	M	Asian	26	Dorsum	verification
KS1	M	Asian	36	Dorsum	in vitro cell function analysis
KS2	M	Asian	29	Hip	in vitro cell function analysis
KS3	F	Asian	26	Arm	in vitro cell function analysis
KS4	F	Asian	28	Chest	in vitro cell function analysis
KS5	F	Asian	38	Chest	in vitro cell function analysis
KS6	F	Asian	25	Shoulder	in vitro cell function analysis
KS7	M	Asian	58	Chest	in vitro cell function analysis
KS8	M	Asian	38	Chest	in vitro cell function analysis
KS9	M	Asian	33	Chest	in vitro cell function analysis
