# Supplementary material for: Combined analyses of RNA-sequence and Hi-C along with GWAS loci—A novel approach to dissect keloid disorder genetic mechanism
Source: PLoS Genet. 2022 Jun 16;18(6):e1010168. doi: 10.1371/journal.pgen.1010168 (PMC9202908; doi:10.1371/journal.pgen.1010168)
Supplement: S2 Table — (XLSX) [file pgen.1010168.s010.xlsx]

## Sheet: Sheet1
Targets	Source	Dilution ratio	Species reaction	Usage
HHIPL2	Absin, abs123465	1:1000	rabbit-anti-human	WB
NEDD4	Novus, NBP1-40112	1:5000	rabbit-anti-human	WB
PYGO1	R&D, MAB3617	1:1000	rabbit-anti-human	WB
RAB27A	Novus, H00005873-M02	1:1000	mouse-anti-human	WB
TEX9	Novus, NBP1-86249	1:1000	rabbit-anti-human	WB
LAMA1	Affinity, DF3618	1:1000	rabbit-anti-human	WB
LAMA2	Affinity, DF13275	1:1000	rabbit-anti-human	WB
LAMA3	Abcam, ab151715	1:1000	rabbit-anti-human	WB
ERK	Abbkine, ABM40224	1:1000	mouse-anti-human	WB
p-ERK	Affinity, AF1015	1:1000	rabbit-anti-human	WB
WNT7	Affinity, DF7338	1:1000	rabbit-anti-human	WB
β-catenin	Affinity, AF6266	1:1000	rabbit-anti-human	WB
IGF1R	Abcam, ab182408	1:1000	rabbit-anti-human	WB
PPARγ	Affinity, AF6284	1:1000	rabbit-anti-human	WB
AREG	Affinity, DF6665	1:1000	rabbit-anti-human	WB
ERBB1	Abcam, ab52894	1:2000	rabbit-anti-human	WB
ERBB3	Abcam, ab32121	1:1000	rabbit-anti-human	WB
Slit2	Abcam, ab134166	1:2000	rabbit-anti-human	WB
L-selectin	Affinity, DF6509	1:1000	rabbit-anti-human	WB
ICAM1	Abcam, ab182408	1:1000	rabbit-anti-human	WB
β-actin	Abcam, ab8226	1:2000	mouse-anti-human	WB
Secondary antibody	Abcam, ab6721	1:5000	goat-anti-rabbit	WB
Secondary antibody	Abcam, ab205719	1:5000	goat-anti-mouse	WB
HHIPL2	Absin, abs123465	1:500	rabbit-anti-human	IHC
NEDD4	Novus, NBP1-40112	1:500	rabbit-anti-human	IHC
PYGO1	Abcam, ab128174	1:300	rabbit-anti-human	IHC
RAB27A	Novus, H00005873-M02	1:500	mouse-anti-human	IHC
TEX9	Novus, NBP1-86249	1:500	rabbit-anti-human	IHC
Secondary antibody	Servicebio, GB23204	1:1000	rabbit-anti-goat	IHC
