# Supplementary material for: Combined analyses of RNA-sequence and Hi-C along with GWAS loci—A novel approach to dissect keloid disorder genetic mechanism
Source: PLoS Genet. 2022 Jun 16;18(6):e1010168. doi: 10.1371/journal.pgen.1010168 (PMC9202908; doi:10.1371/journal.pgen.1010168)
Supplement: S3 Table — (XLSX) [file pgen.1010168.s011.xlsx]

## Sheet: Sheet1
Gene Symbol	log2FC	P-value	FDR	Style
MIR6809	-2.14413	0.0499878	0.219957	down
AC019257.1	-5.71747	0.0499783	0.219957	down
TVP23CP2	-2.27574	0.0499368	0.21981	down
RPL21P90	-3.73277	0.0497826	0.219283	down
FGF13-AS1	-4.50262	0.0497292	0.219088	down
LINC02388	5.86723	0.0495683	0.218517	up
HOXA11-AS1_2	3.75038	0.0494734	0.21829	up
LINC00513	-5.82809	0.0494197	0.218126	down
PTGDS	3.02703	0.0493537	0.217899	up
AC244197.2	-2.57252	0.0492989	0.217765	down
AL360091.1	-2.71945	0.0488835	0.216312	down
PROC	5.89292	0.0488198	0.216085	up
AC119427.1	-5.72903	0.0487412	0.215841	down
AL512488.1	-2.56927	0.0486697	0.215584	down
MS4A3	-4.89981	0.048631	0.215549	down
LIPJ	-3.53667	0.0486222	0.215549	down
AP004609.1	4.14475	0.0486185	0.215549	up
AC104393.1	-3.64791	0.0485983	0.215549	down
AC027808.1	-2.61699	0.0485827	0.215525	down
AC005722.2	-5.02835	0.0485453	0.215413	down
AC012087.1	5.88127	0.0482528	0.214386	up
KRTAP10-11	-5.7258	0.048249	0.214386	down
RPEP1	2.82758	0.0482115	0.214311	up
PRR15	-3.16507	0.0477245	0.212577	down
MIR6753	-2.4093	0.0476895	0.212465	down
AC135050.2	2.67838	0.04767	0.212465	up
AGBL1	6.80743	0.0475617	0.212094	up
SNORA1	-3.35812	0.0474584	0.211687	down
SUPT20HL2	5.97923	0.0474259	0.21157	up
TRAPPC13P1	2.63391	0.0473568	0.211344	up
TP53TG5	-2.8903	0.0473142	0.211205	down
FLG	-4.90539	0.0472245	0.210858	down
U1	-5.03118	0.0471422	0.210625	down
FSCN3	-3.29247	0.0471202	0.210554	down
AC010255.3	3.18594	0.0470259	0.210212	up
AC107072.1	2.73672	0.0470239	0.210212	up
SLC47A2	-5.8912	0.0470177	0.210212	down
OVCH2	-5.72253	0.0468298	0.209763	down
AC008060.1	5.96563	0.0466744	0.209222	up
AL162274.2	-2.75534	0.046581	0.208862	down
AL157832.3	-4.24847	0.046469	0.20844	down
FAM201A	-4.98865	0.0464688	0.20844	down
CLDN1	-3.21221	0.046424	0.208318	down
LINC00993	-5.29373	0.0463824	0.208196	down
TMEM215	3.36575	0.0463707	0.208185	up
AC012074.1	-2.08445	0.0463457	0.208126	down
AC016747.4	-2.373	0.0462776	0.207953	down
S100A7	-5.87303	0.0461947	0.207714	down
CHRNA5	-2.35549	0.0461371	0.207481	down
GABRA4	-4.34826	0.0460763	0.207287	down
AC096947.1	-2.33194	0.0458544	0.206527	down
SLC38A3	2.95413	0.0458326	0.206456	up
AL031666.2	-2.26575	0.0456888	0.205966	down
KRT77	-5.52807	0.0455992	0.205682	down
SNX18P13	-5.75082	0.0455215	0.205458	down
AC106712.1	5.22811	0.0455099	0.20545	up
AL109613.1	-5.86108	0.0453648	0.204953	down
SLC44A5	2.4064	0.0453648	0.204953	up
TTLL6	-5.01446	0.0451014	0.203999	down
C9orf84	-5.92145	0.0450979	0.203999	down
ADGRF5P1	-3.0928	0.0450763	0.203938	down
TNXA	-5.62938	0.044886	0.203156	down
TMEM27	-3.36632	0.0448817	0.203156	down
PTPRN	7.28155	0.0447782	0.202773	up
MIR325HG	2.18391	0.0447552	0.202747	up
AC068587.4	-4.94402	0.0447447	0.202726	down
RPL12P25	-5.00445	0.044675	0.202462	down
AL360004.1	3.23689	0.0446462	0.20241	up
POTEI	-5.89296	0.0446064	0.202282	down
FGF16	-2.51752	0.0444787	0.201885	down
KRTAP9-8	-7.85625	0.0444191	0.201693	down
AP005230.1	6.86322	0.0441454	0.20058	up
AC092809.4	-3.24996	0.0441146	0.200544	down
Z95114.1	5.9359	0.0441038	0.20052	up
ELAVL4	2.18872	0.0440926	0.200496	up
KRTAP1-1	-7.86863	0.0440844	0.200496	down
PAX1	3.63549	0.0440445	0.200381	up
AL023803.1	4.38363	0.0440134	0.200291	up
PGLYRP3	-3.11396	0.043924	0.199988	down
KRTAP5-2	-7.87498	0.0439133	0.199965	down
KRTAP9-7	-6.74598	0.0438505	0.199738	down
KRTAP2-4	-7.87954	0.043791	0.199615	down
AC069528.2	-3.21435	0.0437179	0.19936	down
CYP4F2	-7.88348	0.0436853	0.199263	down
RAD21-AS1	-2.48716	0.0436654	0.19925	down
WFDC5	-7.2472	0.0436255	0.199094	down
OR52N4	-5.76775	0.043481	0.198537	down
AC068647.1	-3.4556	0.043396	0.198356	down
AACSP1	-2.79127	0.0433302	0.198132	down
AC016831.6	-4.46606	0.0433159	0.198093	down
AC083906.3	5.2618	0.0433055	0.198071	up
LCE1C	-7.63977	0.0432466	0.197982	down
TMED6	-3.11168	0.0431602	0.19769	down
AC008873.1	-4.96271	0.0429419	0.196947	down
LINC02362	-3.25943	0.042934	0.196947	down
PKHD1	-3.23467	0.0428694	0.196846	down
GAL3ST1	-2.81045	0.0428565	0.196838	down
WT1	3.66994	0.0428085	0.196644	up
U91328.4	-5.0075	0.0426881	0.196219	down
WISP3	-7.92299	0.0426392	0.196121	down
FAM131C	-2.13944	0.0426344	0.196121	down
ERFE	3.23836	0.042478	0.195483	up
AC025219.1	-3.39762	0.0424497	0.195379	down
GRIK1	-2.37326	0.0423658	0.195069	down
KRTAP4-12	-7.93627	0.0422923	0.194782	down
FRMPD2B	-3.53833	0.0422863	0.194782	down
BEX5	-2.36454	0.0421371	0.194271	down
AP000977.1	-5.81747	0.0420913	0.194137	down
CALN1	2.05906	0.0420266	0.193976	up
AC142391.1	-7.95036	0.0419267	0.193657	down
KRTAP4-1	-7.95399	0.041833	0.193275	down
AC012360.2	2.19425	0.0416681	0.192666	up
TMEM155	3.99137	0.0416488	0.192602	up
FKBP4P1	-5.00292	0.0415899	0.19238	down
RN7SKP198	-4.27375	0.0414113	0.191781	down
KRT222	-2.21979	0.0413667	0.191625	down
KF459542.1	-2.06201	0.0413163	0.191417	down
ITIH3	-2.35163	0.0413135	0.191417	down
KRT14	-4.86993	0.041167	0.190926	down
AP000851.2	-5.84454	0.0411454	0.190902	down
AL445250.1	2.34143	0.0411291	0.190852	up
ABCA17P	3.61072	0.0410508	0.190615	up
AC022826.2	-5.82524	0.040949	0.190268	down
AC011445.1	2.66317	0.0409183	0.190201	up
LINC00618	-5.84831	0.0408865	0.190131	down
OR4F13P	5.3583	0.0407779	0.189774	up
KRTAP5-3	-5.98594	0.0405841	0.189123	down
MIR3658	-3.89692	0.0405712	0.189092	down
ANKRD20A5P	-3.54024	0.0405686	0.189092	down
MTRNR2L12	-5.10035	0.0404297	0.188654	down
METTL21AP1	-2.19535	0.0403588	0.188473	down
AC090337.1	-2.01649	0.040344	0.18843	down
MTND1P32	-2.45627	0.0402932	0.188242	down
LINC02296	5.99259	0.0402626	0.18815	up
FRG2HP	-8.01826	0.040203	0.188009	down
MIR548AR	-4.24687	0.0400658	0.187598	down
PTPN5	-2.05748	0.0400245	0.187486	down
C5orf66	2.92708	0.0400046	0.187443	up
PADI1	-8.02902	0.0399357	0.187157	down
RPL19P16	-5.87145	0.0398848	0.186981	down
KRT33B	-8.03318	0.0398326	0.186786	down
AC093484.4	-8.0351	0.039785	0.186663	down
AL450344.3	-4.34365	0.0397163	0.18644	down
AC022424.1	4.89329	0.0396994	0.186411	up
GSTM5	-3.69483	0.0394826	0.185659	down
FER1L6	3.96147	0.0394377	0.185532	up
AC116096.1	-3.65629	0.0393255	0.185151	down
ERICH5	-3.28883	0.0393225	0.185151	down
KRTAP4-8	-8.05555	0.0392824	0.185047	down
SLC47A1	-2.04896	0.0392472	0.184931	down
MIRLET7G	-3.79943	0.0392463	0.184931	down
MTND1P6	-5.04565	0.0391962	0.18479	down
AC007938.3	-2.02453	0.0391832	0.184778	down
SPP2	6.0234	0.0390556	0.184374	up
CD1A	-5.5029	0.0389164	0.183945	down
RNU6-403P	3.09458	0.0388854	0.183843	up
AL731556.1	6.03466	0.0388522	0.18376	up
LINC02454	-2.41033	0.0387629	0.183362	down
AC022306.1	5.25798	0.0387525	0.183362	up
AP005482.1	-5.01683	0.038737	0.183314	down
PNLIPRP3	-5.49244	0.0387173	0.183245	down
AC134312.4	-5.85031	0.0386944	0.183162	down
SNORD14D	-3.4764	0.0386858	0.183162	down
AC008105.2	-2.70922	0.0386054	0.182864	down
NLGN4Y	3.63583	0.0386049	0.182864	up
PRKAG3	-8.08354	0.0386031	0.182864	down
SERPINA12	-6.11635	0.0385362	0.182758	down
AL365259.1	3.04033	0.0385308	0.182757	up
AC099508.1	-2.84954	0.0385308	0.182757	down
AL391597.1	-2.01279	0.0384829	0.182694	down
AC090286.2	-2.60878	0.0384666	0.18265	down
GPM6A	-2.5262	0.0383615	0.18225	down
LINC01909	-2.25914	0.0382917	0.182041	down
PCAT7	6.12356	0.0382388	0.181842	up
S100A1	-3.73441	0.0382386	0.181842	down
AL445309.1	-2.57113	0.0382159	0.181804	down
SLC9A4	-3.26295	0.0381276	0.181482	down
WNT7A	-5.88726	0.0380905	0.181379	down
AL356317.1	-2.63406	0.0380228	0.181155	down
KRTAP4-7	-8.11343	0.0378888	0.180639	down
AC004908.3	-2.57212	0.0378731	0.180589	down
ATP2A1	-2.2778	0.0378123	0.180373	down
UGT2A1	-8.11765	0.037789	0.180335	down
AC079331.2	-2.59226	0.0377815	0.180324	down
KRTAP4-9	-8.12263	0.0376714	0.180003	down
AC009878.1	4.76314	0.0376651	0.180003	up
GRM8	4.57766	0.0376537	0.180003	up
AL023583.1	-5.18526	0.0376283	0.179941	down
AL162258.1	2.32643	0.0375999	0.179848	up
AL162595.1	2.51476	0.0374805	0.179375	up
AC006058.3	6.98433	0.0374609	0.179348	up
DNAH9	-3.10947	0.0372588	0.178509	down
KRTAP10-3	-5.94906	0.037247	0.178476	down
TDRD9	-2.06285	0.0372297	0.178418	down
RNU6-1003P	5.3254	0.0371955	0.178278	up
AL139118.1	-5.07252	0.0371922	0.178278	down
CYP17A1-AS1	-3.49651	0.0370728	0.177884	down
OR1H1P	-5.06598	0.0369391	0.177388	down
AC005944.1	-5.88792	0.0368568	0.177066	down
AC021001.1	-5.06156	0.0367972	0.176828	down
C16orf96	2.11197	0.0367528	0.176654	up
AC055854.1	-8.16489	0.0366855	0.176484	down
C17orf105	6.04976	0.0366496	0.17636	up
AC139769.2	-8.16929	0.0365842	0.176166	down
PF4	-2.22725	0.0365651	0.176099	down
AL359644.1	-5.13072	0.0365651	0.176099	down
DES	-3.32042	0.036367	0.175361	down
AL590326.2	-3.10383	0.0363334	0.175326	down
SLC36A2	-5.2599	0.0363119	0.175264	down
CYP3A5	-5.03661	0.0362851	0.175182	down
LGR5	-3.68256	0.0362501	0.175062	down
AC016737.2	-5.06753	0.0362328	0.17505	down
LIMD1-AS1	-3.62141	0.0361838	0.174838	down
FMN2	-2.76218	0.0361052	0.174547	down
AL162457.2	2.68511	0.0360282	0.174302	up
COL4A4	-4.08499	0.0359948	0.174188	down
XCR1	-2.03989	0.0359201	0.174067	down
DLGAP1	-2.40318	0.0358973	0.174004	down
FAM221B	-5.92314	0.035875	0.173944	down
CU634019.7	2.47139	0.0358568	0.173904	up
SDR42E2	-3.53491	0.0358264	0.173781	down
GRXCR2	-5.11058	0.0358188	0.173768	down
DCANP1	-2.31962	0.0358156	0.173768	down
ADAM3B	-2.50289	0.0357579	0.173544	down
AC082651.1	-5.08962	0.0357408	0.173511	down
B3GALT5-AS1	-2.58022	0.0356302	0.173146	down
AL512343.2	-3.70059	0.0356186	0.173132	down
KRTAP9-9	-5.9186	0.035474	0.172644	down
AL355987.3	-5.94134	0.035408	0.172466	down
MSTN	-2.84449	0.0353868	0.172387	down
LCE1A	-8.22768	0.0352614	0.171847	down
KLK13	-3.20144	0.0352405	0.171793	down
AC005041.3	-2.4235	0.0352393	0.171793	down
SCGB3A1	-2.7233	0.0352259	0.171793	down
SNTG1	-5.21329	0.0352139	0.171783	down
MLANA	-8.22991	0.0352118	0.171783	down
CERS3-AS1	-5.96079	0.0352063	0.171783	down
AC017007.2	-2.15979	0.0351269	0.171481	down
FP236241.2	2.3798	0.0350955	0.171443	up
AL356266.1	-5.10183	0.0350148	0.171168	down
AC087639.1	-5.89861	0.0349533	0.170939	down
AC099336.1	-2.19676	0.0345954	0.169685	down
RNF225	-4.44926	0.0345623	0.169547	down
SPATA45	6.08499	0.0344023	0.168927	up
OR51A10P	-4.53538	0.0343865	0.168873	down
LINC01762	-5.11272	0.0342399	0.168365	down
SERPIND1	-8.2795	0.0341219	0.167973	down
LMO3	-3.89191	0.0340342	0.167659	down
SLC27A2	-2.16594	0.0339996	0.167535	down
ANO1-AS2	6.11935	0.0339684	0.167405	up
B3GAT3P1	5.59058	0.033941	0.167364	up
RGS7	-2.74294	0.0339274	0.167321	down
SNORA6	-4.02537	0.0338912	0.1672	down
AC063924.1	-4.35503	0.0338837	0.167199	down
AC012414.7	7.05964	0.0337116	0.16642	up
AC092422.1	2.88219	0.0337043	0.166407	up
MIR4707	4.00512	0.0336566	0.166289	up
AC120498.6	-5.9387	0.0335142	0.165935	down
AP001207.3	-6.09059	0.0335067	0.165922	down
MCOLN2	-2.09822	0.0334606	0.165763	down
KRTAP9-4	-8.31058	0.0334537	0.165753	down
LYG2	-8.31149	0.0334344	0.165681	down
SLC5A12	3.66714	0.033431	0.165681	up
LINC01918	2.39915	0.0333745	0.165454	up
B3GAT2	-5.93704	0.033371	0.165454	down
CCDC68	-2.36137	0.0333201	0.165254	down
SUPT20HL1	3.64076	0.033311	0.165233	up
AC009145.4	-2.85317	0.0333024	0.165233	down
AC011369.2	3.50462	0.0332828	0.165163	up
GPR84	3.01423	0.0332631	0.165111	up
OSTN	-5.96439	0.0330755	0.164343	down
DLEU7-AS1	3.58085	0.0330386	0.164253	up
SHISA8	-5.96227	0.0329129	0.163767	down
AC116036.2	-3.85013	0.0329023	0.163737	down
DCDC2C	-6.01557	0.0328866	0.163694	down
KCNIP4	2.23238	0.0328806	0.163694	up
KCNK12	-3.44431	0.032802	0.163439	down
FADS6	-8.34154	0.0327994	0.163439	down
AC012640.3	-5.0852	0.032751	0.163308	down
CLUHP6	-6.01094	0.0327449	0.163301	down
FAM25C	-6.94504	0.0327069	0.163181	down
AC129492.1	-5.1179	0.0326899	0.163143	down
AC008379.1	-5.45206	0.0326389	0.162935	down
CARMIL3	-2.52082	0.0326108	0.162823	down
AC005534.1	-5.12364	0.0324258	0.162032	down
MYHAS	2.52962	0.0323898	0.161898	up
SMC2-AS1	-2.41022	0.0323131	0.161561	down
GOLGA6A	-5.12217	0.0321859	0.161062	down
HEPHL1	-8.3714	0.0321787	0.161049	down
LINC02446	-5.9698	0.0320677	0.160654	down
REV3L-IT1	-2.49436	0.032051	0.160593	down
RSPO2	6.16081	0.0320128	0.160425	up
KRTAP26-1	-8.37981	0.0320058	0.160425	down
AL022476.1	-5.27327	0.0318747	0.159915	down
BX842568.3	6.13821	0.0318554	0.159842	up
AL669970.2	5.3414	0.0317543	0.159425	up
AL035706.1	8.39673	0.0316939	0.159213	up
POU3F1	-2.074	0.0316746	0.159185	down
ANKRD30A	-8.39659	0.0316628	0.159162	down
UNC93A	-8.39686	0.0316574	0.159162	down
SPRR2D	-8.39791	0.0316362	0.159083	down
CRNN	-6.00499	0.0316184	0.159039	down
LINC02450	6.13879	0.0316026	0.158992	up
CYP4F3	-2.53782	0.0315718	0.158897	down
COL26A1	-2.52689	0.0315153	0.15868	down
AC137932.2	5.34658	0.03151	0.15868	up
AGGF1P3	2.72101	0.0315045	0.15868	up
DCST2	-2.73325	0.0314882	0.158634	down
AC091814.1	5.33491	0.0314476	0.15852	up
AL160290.2	-5.18169	0.0313969	0.15831	down
AF001548.3	-3.94741	0.0312294	0.157624	down
MUC21	-6.00631	0.0312186	0.157592	down
CPHL1P	-8.41869	0.0312163	0.157592	down
AC069257.3	8.42119	0.0311991	0.157562	up
AC007009.1	-6.03465	0.0310964	0.157179	down
FOXL2NB	2.18891	0.0310145	0.156855	up
VN1R1	-2.10159	0.0310114	0.156855	down
TIFAB	8.4306	0.0310104	0.156855	up
BX322234.1	-3.25221	0.0310024	0.156855	down
SLC24A5	-5.99128	0.0309979	0.156855	down
ARHGEF26-AS1	-3.37458	0.0309555	0.156693	down
KRT6B	-5.7595	0.0309499	0.156686	down
AC239800.2	-2.71926	0.0309287	0.156625	down
CLDN19	-8.43404	0.0309092	0.15656	down
FAM25G	-6.98853	0.0308038	0.156195	down
DACT3-AS1	3.01949	0.0307488	0.156023	up
CCL27	-3.15117	0.030704	0.155846	down
AC068338.3	-2.58008	0.0307028	0.155846	down
RN7SL434P	-3.2766	0.0304778	0.155034	down
AC027288.3	2.01831	0.0304165	0.154745	up
SCT	8.46062	0.0304153	0.154745	up
SMPD4P1	-6.13641	0.0303921	0.154688	down
AKAP3	-2.63866	0.0303274	0.154426	down
CSN1S1	-7.00973	0.0301368	0.15379	down
ADAMTS20	7.17777	0.0300858	0.15358	up
AL359764.1	-3.95342	0.030077	0.15358	down
AC136628.3	2.32864	0.0300181	0.153384	up
FAM95C	-5.9855	0.0299699	0.153184	down
KIR3DL2	-5.15463	0.029963	0.15317	down
AC099521.3	-6.01702	0.0299358	0.153079	down
CCDC192	-3.51558	0.0298627	0.152845	down
CGA	-8.4879	0.0298523	0.152845	down
AC107464.3	-5.13412	0.0297555	0.152398	down
C1GALT1P1	-2.49336	0.0296668	0.152033	down
AC020658.6	-6.14593	0.0295151	0.151454	down
SIGLEC15	-2.51876	0.0294361	0.151181	down
MIR205	-4.37467	0.029397	0.151002	down
LINC00365	-5.1804	0.0293892	0.150985	down
AC010530.1	-2.99465	0.0292773	0.150468	down
AL390036.1	-2.07748	0.0292349	0.150302	down
AC007618.1	3.58547	0.0292094	0.150193	up
OPRD1	3.70275	0.029184	0.150084	up
NMBR	-6.03348	0.0291623	0.150028	down
AL109754.1	-6.03549	0.0291258	0.149873	down
IGHD	-5.2021	0.0290763	0.149794	down
AC097493.2	-3.6501	0.0290518	0.149712	down
AC011495.3	-5.1749	0.0290356	0.149672	down
AC006449.7	-5.33087	0.0289191	0.149214	down
RASL10A	-2.79246	0.0288075	0.148762	down
AC105250.1	2.03443	0.0287312	0.148451	up
SAPCD1-AS1	-4.3756	0.0286871	0.148294	down
PRC1-AS1	-4.17765	0.0285018	0.147483	down
FAM196B	-2.53658	0.0284784	0.147428	down
MST1L	-2.09296	0.0284629	0.147391	down
MYO7B	-4.55203	0.0283563	0.14694	down
PCDHGA8	2.15776	0.0282813	0.146667	up
AC112715.1	2.23546	0.0282231	0.146451	up
AC139530.2	7.18518	0.0281766	0.146272	up
AC007161.3	-5.57561	0.028102	0.145974	down
SMPDL3B	-4.55736	0.0280761	0.145904	down
BAMBI	-2.09611	0.0280724	0.145904	down
LACRT	-8.58455	0.0280338	0.145771	down
YEATS2-AS1	-3.65553	0.0280089	0.145663	down
IGKV1-33	7.19081	0.0279628	0.145466	up
AL132655.2	5.43068	0.0279582	0.145464	up
MCEMP1	-6.10248	0.0279371	0.145397	down
VSIG8	-8.59412	0.027859	0.145055	down
TUBA3FP	2.60845	0.0278484	0.145051	up
LCE2A	-8.59674	0.0278113	0.144921	down
AC002511.1	-5.30325	0.027777	0.144843	down
AL049544.1	8.60179	0.0277464	0.144705	up
AC013565.1	2.78964	0.0277422	0.144705	up
AL031666.1	-3.52941	0.0277393	0.144705	down
KLHL31	-4.66136	0.0277236	0.144705	down
AC116351.1	-3.70641	0.0276173	0.144246	down
NCAM1	2.23046	0.0275176	0.143939	up
ZNF536	2.07547	0.0274393	0.143637	up
LIPM	-8.61996	0.0273917	0.143452	down
RNGTTP1	-2.85977	0.0273736	0.143379	down
RPS3AP29	-3.77252	0.0273703	0.143379	down
JAKMIP2	2.15156	0.0273126	0.143151	up
HDAC1P2	-2.79991	0.0273055	0.14315	down
AC002546.2	-8.62538	0.0272946	0.143114	down
RNU2-34P	5.43465	0.027272	0.143081	up
ANKK1	-6.093	0.0272675	0.143081	down
AC026401.2	-3.33151	0.0272306	0.142928	down
AL590096.1	-5.23094	0.0272233	0.142911	down
TAS1R3	-2.70266	0.0272106	0.142885	down
AC093155.1	-4.05373	0.0271871	0.142806	down
AC008429.1	3.68439	0.027121	0.142502	up
FAM182B	2.08978	0.0270998	0.142421	up
KRTAP9-3	-8.63692	0.0270889	0.142397	down
AC011476.3	-5.18372	0.0270692	0.142357	down
LRRC36	-2.80214	0.0269912	0.14216	down
AL355852.1	-4.03241	0.0269531	0.141981	down
KCNH8	-2.69329	0.0268902	0.141692	down
MIR205HG	-5.37255	0.0268553	0.141529	down
MORC2-AS1	-2.82624	0.0268485	0.141529	down
LINC01985	-2.94023	0.0267913	0.141341	down
AC026464.2	-2.99871	0.0267281	0.141113	down
AC037459.2	-2.00939	0.026635	0.140749	down
MEI4	-6.15032	0.0266105	0.14064	down
CFAP161	-2.09259	0.0265752	0.140496	down
U62317.2	-5.20678	0.0265551	0.140432	down
AL022323.1	-5.36122	0.0265447	0.140399	down
DYDC2	-2.26007	0.0264665	0.140171	down
KRTAP24-1	-8.67314	0.0264516	0.140138	down
AP003419.2	2.73687	0.0264287	0.140059	up
KREMEN2	-6.22047	0.0264099	0.139981	down
UGT3A2	-2.96197	0.0263765	0.139846	down
AC004980.3	-5.1886	0.0263487	0.139741	down
AC093001.1	-6.22081	0.0262958	0.139523	down
AC090246.1	-5.22171	0.0262699	0.139428	down
GYG2	-2.03473	0.0261854	0.139106	down
AP000842.2	-6.20221	0.0261693	0.139041	down
FIGLA	-5.53714	0.0261554	0.13901	down
AL008638.1	6.23544	0.0261354	0.138967	up
AL359955.1	6.24761	0.0261158	0.138884	up
PMAIP1	2.14299	0.026115	0.138884	up
ABCB11	-6.12252	0.0260901	0.13881	down
LINC00670	-3.89365	0.026066	0.138717	down
LINC02475	3.76449	0.0260542	0.138682	up
CU634019.4	6.24457	0.0260315	0.138624	up
AC026410.3	4.22182	0.0260281	0.138624	up
KRT73	-8.69894	0.0260057	0.138549	down
RAB17	-2.52582	0.0258232	0.137703	down
TPT1P10	-2.40686	0.0257973	0.137628	down
AF064860.2	-6.10324	0.0257835	0.137594	down
KCNK9	5.42425	0.0256788	0.137203	up
AP000640.2	-3.71111	0.0256584	0.137116	down
DLG1-AS1	5.42516	0.0256428	0.137053	up
CD207	-5.44564	0.0255713	0.136692	down
AC022893.2	3.81265	0.0254828	0.136302	up
AC091808.1	3.67264	0.0254377	0.136122	up
ALOX15	-3.12077	0.0253704	0.135825	down
CLGN	-3.42144	0.0253508	0.135782	down
BANF1P2	-5.35102	0.0253499	0.135782	down
LINC01698	-6.11511	0.025341	0.135771	down
RPL12P21	-4.79927	0.0252926	0.135573	down
LINC00482	-3.64761	0.0251902	0.135128	down
PDZK1P1	-6.18325	0.0251604	0.135071	down
AL355472.2	3.33918	0.0251559	0.135068	up
AC098850.4	-2.36865	0.0250877	0.134826	down
FAM196A	3.36522	0.0250635	0.134736	up
AC110995.1	-2.09961	0.0250561	0.134717	down
CYSRT1	-2.8798	0.0250527	0.134717	down
PTPRVP	-2.97376	0.0250007	0.134523	down
AC007490.1	-5.35186	0.0249907	0.13449	down
KRT8P13	-6.14809	0.0249224	0.134183	down
NEURL3	-4.67966	0.0249088	0.134141	down
AL592211.1	-4.68654	0.0248559	0.133969	down
C9orf66	-2.48919	0.0248296	0.133848	down
VNN3	-6.1463	0.0247488	0.133454	down
IGKV2-28	-3.56679	0.0246583	0.132995	down
AWAT2	-7.75345	0.0246423	0.132961	down
FAM95B1	-2.8813	0.0246409	0.132961	down
AC019197.1	-3.575	0.0245901	0.132781	down
CA15P1	-5.20354	0.0244851	0.132391	down
LIPE-AS1	-2.1946	0.0244721	0.132348	down
FABP7	-6.35225	0.0244651	0.13233	down
GUCA1A	8.79448	0.0244318	0.13217	up
IGLV1-36	7.28393	0.0243918	0.131974	up
KRT83	-8.79823	0.0243493	0.131783	down
F2RL1	3.46389	0.0243245	0.131671	up
SRCIN1	-4.80318	0.0242535	0.131388	down
IL36RN	-8.80672	0.0242121	0.131205	down
AL132780.1	2.96759	0.0242033	0.131177	up
AC006042.3	-2.5923	0.0241706	0.131061	down
AC022915.1	6.28393	0.0240726	0.13065	up
TDRKH-AS1	-2.52742	0.024046	0.130546	down
AC114730.1	4.16884	0.0239934	0.130321	up
AP002986.1	-6.1461	0.023821	0.129545	down
AC111170.2	-2.33634	0.0237565	0.129354	down
SSPO	-2.01191	0.0236893	0.129075	down
LINC01048	4.70353	0.0236005	0.128664	up
SEC14L6	-5.97281	0.0235496	0.128447	down
AL445259.1	-6.23238	0.0235493	0.128447	down
FLJ27354	-2.63593	0.0235383	0.128445	down
LIPG	2.12551	0.0235194	0.128411	up
CSDC2	-3.28235	0.0235068	0.128373	down
PGM5P2	-2.56926	0.0234946	0.128367	down
AC004241.5	-3.51186	0.0234771	0.128291	down
AP002833.3	4.34869	0.023473	0.128288	up
AQP7P2	-6.37739	0.0233868	0.127883	down
FAM135B	-3.24981	0.0233218	0.127561	down
CLDN22	6.30844	0.0232757	0.127388	up
AC010203.1	-3.10115	0.0232629	0.127339	down
LIPN	-8.87014	0.0232078	0.127087	down
AC104031.1	-5.34217	0.023188	0.127028	down
AC004130.1	-2.99316	0.0231791	0.126999	down
SPATA20P1	3.68711	0.0231601	0.126914	up
IGFL4	-3.04642	0.0231381	0.126814	down
CCDC151	-2.02496	0.0231377	0.126814	down
SLC39A2	-2.62478	0.0231043	0.126707	down
FOXJ1	-5.2276	0.0230323	0.126391	down
AC040174.1	-3.50948	0.0230124	0.126322	down
C4BPB	-3.61611	0.0229171	0.125857	down
RAB6C-AS1	-3.48507	0.0228991	0.125798	down
AC103760.1	-2.15939	0.0228693	0.125673	down
AC010265.1	-4.11422	0.0228571	0.125656	down
CYCSP10	-5.47139	0.0228053	0.125459	down
ART3	-3.92044	0.0226946	0.124987	down
AC092139.2	6.32556	0.0226075	0.124625	up
AC018512.1	-6.28319	0.0226019	0.124616	down
AL021578.1	-2.44899	0.0225947	0.124614	down
AC083843.1	-5.26512	0.0225747	0.124565	down
Z73965.1	-2.16076	0.0225077	0.124231	down
CEMP1	-5.54482	0.0224566	0.123988	down
CLEC4GP1	-3.34919	0.0224417	0.123925	down
AC005840.4	2.91788	0.0224373	0.12392	up
AC243772.3	3.49383	0.0223796	0.123621	up
AC106786.2	2.81661	0.0223647	0.123559	up
AC010542.4	6.32002	0.0223061	0.123324	up
LINC00601	2.88987	0.0223027	0.123324	up
TIPARP-AS1	-2.31773	0.0222471	0.123161	down
ACSM2A	-6.18772	0.0221606	0.122759	down
AC099805.1	3.79897	0.0221123	0.122531	up
RSL24D1P8	-4.49155	0.0220113	0.122106	down
ACSL6	-2.49843	0.0219888	0.122024	down
AC005609.5	5.54706	0.0219228	0.121788	up
SLC14A2	-2.67342	0.0218107	0.121319	down
AC005837.1	-2.68985	0.0217831	0.121184	down
LINC00890	6.39103	0.0217297	0.120964	up
KRTAP1-3	-8.97395	0.0216419	0.120544	down
ANKRD20A7P	-5.47973	0.0216216	0.120476	down
KLRC4-KLRK1	-2.23966	0.0214969	0.119896	down
AC025281.1	6.4881	0.021467	0.119767	up
ASS1P7	-5.34764	0.0214569	0.11973	down
MYH1	-6.2851	0.021313	0.119079	down
FAM43B	-4.85457	0.0212889	0.118963	down
SETP6	-2.83755	0.0212647	0.118866	down
SCEL	-6.1835	0.0212384	0.118748	down
MBL2	6.36904	0.0212115	0.118682	up
SDR9C7	-9.00385	0.0212082	0.118682	down
ALDH3A1	-3.49849	0.0211839	0.118603	down
AP000320.1	5.61128	0.0211775	0.118586	up
MIR133A1HG	-2.63874	0.0211035	0.118304	down
DQX1	-3.14217	0.0209417	0.117622	down
PGR-AS1	-3.38217	0.0207783	0.116817	down
DAZL	5.58272	0.0207505	0.116679	up
GH1	-5.36462	0.0206664	0.116404	down
AC037459.1	3.71563	0.0206237	0.116227	up
AC004997.1	2.7461	0.0205979	0.116155	up
KRT32	-9.04988	0.0205556	0.115954	down
FAM155B	-2.30724	0.0205513	0.115949	down
SEC14L4	-3.91274	0.0203919	0.115216	down
RN7SKP273	-3.7872	0.0203266	0.114902	down
LINC02062	-5.59273	0.0203067	0.11481	down
YBX1P4	-2.127	0.0202998	0.114807	down
HSF2BP	2.61221	0.0202979	0.114807	up
AC006946.3	-3.57915	0.0202138	0.114412	down
AC107918.4	2.90742	0.0202036	0.114392	up
CYP4A22	-6.42783	0.0201809	0.114281	down
AC022007.1	-2.13147	0.0201346	0.11413	down
RN7SL396P	2.19802	0.0200772	0.113878	up
HSPB2-C11orf52	-9.08621	0.0200528	0.113804	down
AL807742.1	-6.21854	0.0199469	0.11334	down
AL671883.3	-4.12494	0.0198164	0.112654	down
SNORA16B	-3.83986	0.0197969	0.112561	down
TMEM132D	9.10716	0.0197827	0.112498	up
SLC8A2	-6.25355	0.0197404	0.112312	down
AC112229.1	2.44426	0.0197205	0.112235	up
CR1	-2.12375	0.0196561	0.111923	down
LINC02343	-5.665	0.0196402	0.111861	down
AL355916.3	4.79877	0.0195913	0.111627	up
AC005332.10	-2.90431	0.0195902	0.111627	down
AC092894.1	-6.27683	0.0195748	0.111587	down
PAPPA-AS2	4.125	0.0195714	0.111587	up
RNU7-45P	-4.09694	0.0195385	0.111435	down
CCL23	-3.15629	0.0194939	0.111252	down
MAGEE2	-5.39737	0.0194827	0.111206	down
INA	3.66388	0.019365	0.110643	up
KRTAP10-12	-6.27058	0.0193321	0.110509	down
CYP2C9	-5.32978	0.0193263	0.110509	down
TEX12	-3.85369	0.0193123	0.110478	down
BCAN	-3.8072	0.0192392	0.110193	down
HMGB3P10	-6.23894	0.0192379	0.110193	down
IGHV3-7	-4.14151	0.0192372	0.110193	down
IGHV3-74	-9.15196	0.0191703	0.109944	down
C6orf15	-3.77773	0.0191687	0.109944	down
ASB14	4.17438	0.0191272	0.109785	up
KCNJ13	-6.42432	0.0190952	0.109654	down
CYP4A11	-6.27201	0.0190948	0.109654	down
CXCL2	-2.03937	0.0190734	0.109565	down
NGEF	-2.30531	0.0190349	0.109416	down
OSM	2.96661	0.0190157	0.109359	up
CCDC162P	-3.0862	0.0189993	0.109301	down
FAM86FP	-2.48018	0.0189271	0.10901	down
CAMK2B	-2.99484	0.0189116	0.108957	down
RGS1	3.47646	0.0189073	0.10895	up
CAPSL	6.45195	0.0187981	0.108427	up
RN7SKP11	5.61104	0.0187724	0.10835	up
AC008760.1	-6.3025	0.0187161	0.108076	down
GFAP	-3.69465	0.0187079	0.108049	down
SMG7-AS1	-3.62629	0.0186545	0.107829	down
PLA2G5	-3.4511	0.0186438	0.107803	down
LINC02198	-5.3475	0.0186053	0.107631	down
RN7SL364P	-5.58878	0.0184887	0.107108	down
AC079781.3	-3.71266	0.018465	0.106998	down
KRTAP3-2	-9.20668	0.0184619	0.106998	down
PLCB1-IT1	-2.43133	0.0184051	0.106686	down
KRTAP10-7	-6.29977	0.0183604	0.10648	down
AL445493.3	4.06977	0.0183084	0.106196	up
KRT82	-9.21902	0.0183053	0.106196	down
LY6D	-5.80006	0.0182629	0.105985	down
LRRC37A11P	-5.50186	0.018261	0.105985	down
LINC01914	2.13115	0.0181114	0.10531	up
KCNH5	5.86968	0.0181025	0.10528	up
AC113174.1	2.71718	0.0180603	0.105069	up
DMBT1	3.35995	0.0179961	0.104765	up
AC073621.2	-3.50617	0.0179527	0.104565	down
ZSCAN4	-5.34089	0.017949	0.10456	down
AP001107.8	-5.4525	0.0179373	0.10451	down
C10orf55	2.03707	0.0179226	0.104441	up
ACTBP7	6.55538	0.0179177	0.104437	up
IGFL2-AS1	-6.30007	0.0179113	0.104427	down
RAB26	-3.06949	0.017817	0.103964	down
MIR4731	-3.61778	0.0178054	0.103931	down
NPFFR1	-3.63924	0.0177853	0.103866	down
AC104958.2	-3.87227	0.0177558	0.103727	down
AC112206.3	-3.0222	0.0177402	0.103671	down
SPOCD1	5.26003	0.0177134	0.103532	up
AC013553.3	-2.84578	0.0177003	0.10349	down
AL021328.1	-5.36332	0.0176804	0.10339	down
CDH7	2.93977	0.0176153	0.103079	up
TCEAL5	-2.92171	0.0175916	0.102957	down
PITX3	3.67096	0.0175025	0.102555	up
AC109486.1	-4.53528	0.0174899	0.102498	down
AC004911.1	6.45148	0.017419	0.102134	up
VSIG10L2	-3.86876	0.0174124	0.102134	down
TUBB2B	2.02247	0.0173914	0.10204	up
CALML5	-6.25957	0.0173847	0.102018	down
MAS1	-6.31951	0.0173769	0.10199	down
KRT34	-9.29608	0.0173539	0.101888	down
AC126177.8	-4.50797	0.0173019	0.101634	down
HCG27	-2.22126	0.0172481	0.101352	down
AC092745.2	6.84168	0.0172175	0.101189	up
AC006262.1	2.50063	0.0171704	0.10098	up
EYS	-5.21592	0.017076	0.100492	down
TOMM20L	-4.01053	0.0170581	0.100404	down
FAM25A	-9.32361	0.0170246	0.100274	down
AC111182.1	-2.80973	0.0169999	0.100212	down
KRTAP2-2	-4.38025	0.0169946	0.100212	down
FGF14	-4.94123	0.0169793	0.100158	down
ACER1	-4.07802	0.0168944	0.0998012	down
AC036176.3	-5.41043	0.0168939	0.0998012	down
SGSM1	-2.19524	0.0168873	0.0998012	down
KRTAP3-3	-9.33647	0.0168727	0.0997471	down
NCMAP	-5.37381	0.0168249	0.0994817	down
AC090236.2	-5.56946	0.0167851	0.0992964	down
CU634019.6	2.19571	0.0167409	0.0991183	up
AC103591.3	-5.50217	0.0167137	0.0990073	down
AC004836.1	-5.6319	0.0166437	0.0986927	down
OLIG1	-4.14566	0.0166273	0.0986452	down
AC080128.2	-2.93091	0.0165569	0.0982941	down
DNAH12	3.66129	0.0165514	0.0982779	up
WDR86	2.36857	0.0164393	0.0977449	up
SYT16	3.31101	0.016436	0.0977416	up
CDCA4P4	-2.00813	0.0164323	0.0977364	down
F2RL2	2.11821	0.016391	0.0975073	up
TP53AIP1	-3.53297	0.0163051	0.0970619	down
AP005060.1	-2.75489	0.0162759	0.0969512	down
HSD11B1	-2.80525	0.016269	0.0969317	down
ELF3-AS1	-5.37606	0.0162521	0.096886	down
PDE6A	-5.23807	0.0161694	0.0964504	down
CDKN2A	2.39413	0.016168	0.0964504	up
UGT2B15	-6.36795	0.0161465	0.0963629	down
AC017067.1	-3.99726	0.0161301	0.0962814	down
CARD18	-9.40675	0.0160633	0.0959315	down
AC116366.3	-2.09552	0.0160633	0.0959315	down
ARG1	-9.41296	0.0159934	0.0955956	down
CHRNA9	5.95009	0.0158992	0.0951457	up
MARC1	-4.92082	0.0158704	0.0950222	down
AL109809.4	-5.42622	0.0158663	0.0950136	down
CXCL17	-5.68032	0.0156957	0.0941366	down
AC012569.1	5.63835	0.0156401	0.0939013	up
C2orf16	3.99945	0.0155351	0.0933725	up
AC026464.3	-3.88044	0.0155162	0.0933153	down
AC011815.2	-3.89274	0.0155135	0.0933151	down
ARHGAP8	-2.05482	0.0155061	0.0933027	down
FP325330.3	-6.37723	0.0154728	0.0931821	down
AC009498.1	6.62243	0.0154478	0.0930631	up
AC034111.1	-2.04108	0.0154467	0.0930631	down
ACTA2-AS1	-2.81269	0.015434	0.0930278	down
RNVU1-14	-9.46754	0.015391	0.0928004	down
KCP	-2.19915	0.0153836	0.0927877	down
KRT35	-9.46959	0.0153687	0.0927139	down
LINC02463	-5.78242	0.0153463	0.0925947	down
IGFALS	-3.73723	0.0153388	0.0925654	down
AL132989.1	-2.14466	0.0153133	0.0924435	down
AC138305.1	-3.17624	0.0152707	0.0922653	down
MAPK10	-2.34801	0.0152429	0.0921133	down
NKX1-2	-6.40398	0.015193	0.0919069	down
AL161457.1	-2.35368	0.0151787	0.0918519	down
ALOXE3	-9.48768	0.0151737	0.0918377	down
LINC00173	-3.51948	0.0151383	0.0916548	down
COL28A1	-4.35642	0.0150923	0.091392	down
KRTAP5-4	-6.43244	0.0150826	0.0913647	down
AC104581.5	-2.00131	0.0150304	0.0911114	down
SLC5A7	-6.40428	0.0149673	0.0908077	down
ANKRD20A1	-2.0283	0.0149656	0.0908077	down
A1CF	6.52458	0.0149587	0.0908021	up
AP000688.1	-5.42909	0.0149583	0.0908021	down
CILP	-2.07108	0.014951	0.0908021	down
IGHV1-69	-4.62547	0.0149087	0.0906242	down
C2CD4B	-3.22854	0.014868	0.0904084	down
EFCAB12	-6.5098	0.014868	0.0904084	down
TMEM132E	2.34366	0.0148632	0.0904084	up
ST6GALNAC1	-2.01489	0.0148076	0.0901658	down
KRT8P39	-2.41741	0.0147815	0.090054	down
AC079779.2	-5.43714	0.01478	0.090054	down
AC017076.1	5.95429	0.0146155	0.0891816	up
LCE6A	-9.54308	0.0145901	0.0890665	down
AL359317.1	-5.49016	0.0145606	0.0889086	down
LINC01230	-4.01724	0.0145466	0.0888697	down
AC009754.1	-2.13674	0.0145331	0.0888333	down
H2BFS	2.41461	0.0144342	0.088367	up
ACR	-3.01837	0.0144112	0.0882882	down
AC105105.4	4.52792	0.0144082	0.0882849	up
APC2	3.9805	0.0143514	0.0880141	up
HRNR	-6.45126	0.0143465	0.0879994	down
HMGCLL1	-3.56041	0.0143359	0.0879497	down
F12	2.10319	0.0142709	0.0876274	up
BPIFB4	6.57055	0.01426	0.0875843	up
AC009118.3	-2.16766	0.0142508	0.0875498	down
AC012065.5	2.85828	0.0141654	0.087086	up
KRT8P31	-5.49462	0.0141647	0.087086	down
AL356750.1	-5.55856	0.0141568	0.0870764	down
AC108448.2	-3.93916	0.0141459	0.0870577	down
POPDC3	3.67008	0.0141233	0.0869339	up
MMP13	2.64511	0.0140945	0.0868218	up
LINC02361	-3.52805	0.0140009	0.0863169	down
AL451085.1	-5.46955	0.0139753	0.0861894	down
BX324167.2	-2.78732	0.0139636	0.0861472	down
SPRR4	-9.60487	0.0139626	0.0861472	down
SPRR2E	-9.60574	0.0139539	0.086133	down
CCL15-CCL14	-2.94438	0.0138961	0.0858966	down
AADACP1	-3.04585	0.0138419	0.0856224	down
AL671277.2	-2.77983	0.0138185	0.0855074	down
AL138689.1	-3.11305	0.0136888	0.0848844	down
KRTAP19-3	-6.65742	0.0136757	0.0848353	down
TSIX	-2.36819	0.0136581	0.084794	down
SHISA3	-3.49568	0.01364	0.0847316	down
GAP43	-2.03365	0.0136091	0.0845848	down
ACTG1P3	-2.79505	0.0136074	0.0845848	down
AL392089.1	-5.48631	0.0136044	0.0845848	down
KCTD4	-3.57457	0.0135728	0.0844338	down
HID1-AS1	-2.22538	0.0135652	0.0844014	down
CHI3L1	-4.70677	0.0135357	0.0842328	down
AL353729.1	-4.82997	0.0135243	0.084177	down
FAM3D	-9.65087	0.0135111	0.0841242	down
AC107977.1	5.71971	0.0134998	0.0840691	up
AC024361.1	-3.238	0.0134842	0.0839869	down
AC092634.3	-5.60006	0.0134649	0.0838814	down
GYPA	-5.47853	0.0134555	0.0838494	down
AL049634.1	-5.56244	0.0134477	0.0838187	down
AL451050.2	-5.69447	0.0134461	0.0838187	down
HRCT1	-2.16985	0.0134213	0.0837436	down
MT3	-6.45559	0.0134151	0.08372	down
AC008885.2	6.70512	0.0133586	0.0834413	up
AL356215.1	-3.69561	0.0133318	0.0833034	down
KRTAP3-1	-9.67064	0.013321	0.0832509	down
PLPPR3	9.67205	0.013315	0.0832433	up
AC253576.2	-5.78767	0.0133065	0.0832342	down
AL355385.1	5.7016	0.0133041	0.0832342	up
AC006441.4	-4.04097	0.0133028	0.0832342	down
CYP4F8	-9.67343	0.0132943	0.0832176	down
AL008582.1	-4.98512	0.0132817	0.0831535	down
AL132780.5	-2.35585	0.0132793	0.0831529	down
MEIKIN	6.77045	0.0132789	0.0831529	up
HCG22	-4.14728	0.0132162	0.0828418	down
CYP4F24P	-3.88453	0.0131298	0.0824081	down
SIGLEC10	2.22222	0.0131101	0.0823136	up
TMEM266	-3.01843	0.013107	0.0823094	down
AC015802.6	-2.18613	0.0131004	0.0822974	down
WNT7B	5.14753	0.0130463	0.082016	up
DIO1	-5.59067	0.0130441	0.082016	down
AC087392.4	2.84319	0.0130288	0.0819501	up
GPRC5D	-4.4641	0.0129618	0.081601	down
AC132938.1	-5.62454	0.0129026	0.0813021	down
AC012020.1	-2.09872	0.0128993	0.0812959	down
MRAP	-9.71943	0.012862	0.0811188	down
AC023509.2	-5.44865	0.0128599	0.0811188	down
KNDC1	-3.23691	0.0128531	0.0811065	down
ATP1A3	-3.76431	0.0128139	0.080917	down
AC108142.1	2.85562	0.0127696	0.0806957	up
RNF223	-5.51118	0.0127666	0.0806913	down
LINC00477	-5.47794	0.0127601	0.0806645	down
GPR158	3.01405	0.0127112	0.0804054	up
AL353150.1	-2.67308	0.0126977	0.0803569	down
SPINK2	-6.47986	0.0126889	0.0803155	down
AF015262.1	6.79896	0.0126206	0.0799701	up
AL359736.1	3.67458	0.012575	0.0797096	up
AL732437.1	-6.48361	0.0125644	0.079686	down
ESRG	-3.86767	0.012563	0.079686	down
NBAT1	2.20146	0.0124841	0.0792914	up
XKR4	-4.39893	0.0124706	0.0792337	down
GLRB	-2.02675	0.0124594	0.0791773	down
LINC01176	-2.10624	0.0124307	0.0790948	down
MUSTN1	-2.6139	0.0124172	0.0790235	down
PLA2G4E	-6.13874	0.0124158	0.0790235	down
AC105046.1	-4.00638	0.0124111	0.0790132	down
NCBP2L	-5.48017	0.0122721	0.07827	down
AC007424.1	-5.65017	0.012214	0.0779563	down
AC022148.1	-5.58929	0.0121956	0.0778672	down
LINC00562	-2.8682	0.012192	0.0778586	down
OCA2	-3.86804	0.0121778	0.077793	down
LINC02298	3.09585	0.012177	0.077793	up
A2ML1	-5.751	0.012141	0.0776172	down
KRT26	-9.8023	0.0121145	0.0774619	down
TCHHL1	-9.80838	0.0120612	0.0771774	down
TRDN	-9.81146	0.0120342	0.0770414	down
AC002454.1	3.10933	0.0120267	0.0770129	up
AK7	-2.13739	0.0120219	0.0769962	down
HNRNPUL2-BSCL2	-3.50646	0.0119844	0.0768121	down
URAHP	-4.20841	0.0119708	0.0767528	down
TEX26-AS1	-5.60249	0.0119479	0.0766484	down
ALAS2	-3.57137	0.0119227	0.0765285	down
LINC00547	6.72571	0.0119138	0.0764997	up
MZB1	-3.45207	0.0118713	0.0762545	down
AL365475.1	-3.9469	0.0118	0.0759077	down
AC005972.4	2.97845	0.0117911	0.0759	up
IGKV3D-15	-3.78397	0.0117583	0.0757362	down
AP000550.3	-5.91968	0.011657	0.0751874	down
ZMYND12	-2.07785	0.011614	0.0749994	down
IVL	-9.86127	0.0116063	0.0749843	down
AC104041.1	-5.5773	0.0116047	0.0749843	down
ZDHHC8P1	-3.96042	0.0115775	0.074833	down
CCDC148	-3.56535	0.0115747	0.0748285	down
FAR2P2	-2.80676	0.0115683	0.0748185	down
C4orf19	-3.07764	0.0115553	0.0747719	down
GABRP	-4.80894	0.0115192	0.0745792	down
RPSAP16	-2.01167	0.0115176	0.0745792	down
ARSF	-6.52363	0.0115148	0.0745786	down
AP001189.1	-5.86775	0.0114689	0.0743224	down
AP000755.1	-5.90452	0.0114362	0.0741717	down
ACTG2	-2.20315	0.0114139	0.0740619	down
LINC01484	-6.54542	0.0114067	0.0740559	down
AC008764.6	-2.04647	0.0112959	0.0734723	down
CIRBP-AS1	2.85242	0.0112572	0.0732618	up
AP000851.1	-5.53075	0.011202	0.0729699	down
TAS1R1	-5.52314	0.011108	0.0724249	down
DEFB132	-6.55845	0.0110721	0.0722308	down
MAPK8IP2	-2.9237	0.0110616	0.0721759	down
SMIM2-AS1	-6.53602	0.0110616	0.0721759	down
KRTAP5-7	-3.86097	0.0110565	0.0721698	down
GJB7	-6.54428	0.0110449	0.0721206	down
AC091132.4	-2.6478	0.0110416	0.0721121	down
ANKRD20A21P	-5.63396	0.0110266	0.0720411	down
RPS7P12	6.73097	0.0109802	0.0718048	up
CD300LG	-6.22361	0.0109772	0.0718048	down
P2RY12	-2.33588	0.0109495	0.071671	down
AC002066.1	-3.97373	0.0108686	0.071208	down
AC006063.1	-5.06277	0.0108647	0.0711958	down
HSD3B1	-9.95308	0.0108526	0.071156	down
AC135352.1	-3.00193	0.0108452	0.0711339	down
AP002800.1	-3.12896	0.0108056	0.0709804	down
AC002429.2	-5.57837	0.0108021	0.070971	down
AC004922.1	2.45951	0.010787	0.0708983	up
MPL	-5.58148	0.0107845	0.0708983	down
AC136475.5	-5.52532	0.0107274	0.070599	down
AL133384.2	-3.86522	0.0107188	0.0705556	down
AC007431.3	-5.0196	0.0107054	0.0704805	down
AC073342.1	-5.52254	0.0106445	0.0701848	down
ALPL	2.3622	0.0106421	0.0701821	up
AC013643.3	-2.51399	0.0106076	0.0700334	down
RNF222	-6.58986	0.0105517	0.0697956	down
LINC02030	-6.58239	0.010493	0.0694836	down
LINC01506	-5.60988	0.0104008	0.0689406	down
TMPRSS4-AS1	-5.68091	0.0103739	0.0688014	down
AC104051.2	-2.89648	0.0103679	0.0687746	down
AL354836.1	-4.23834	0.0103643	0.068764	down
KLKB1	-2.83696	0.0103298	0.0685772	down
GGT2	-6.76986	0.0103114	0.068495	down
KIF6	-2.29517	0.0102902	0.0684011	down
SLC26A10	2.02784	0.0102875	0.0683963	up
EEF1GP1	5.78361	0.0102846	0.0683963	up
AC079331.1	-2.68059	0.0102301	0.0681305	down
GRIN1	-5.63104	0.0102145	0.0680526	down
LINC02351	-5.77335	0.010208	0.0680224	down
MIR635	2.05063	0.0101674	0.0678421	up
GSTA1	-3.99171	0.0101672	0.0678421	down
CCDC158	-2.52904	0.0101645	0.0678421	down
BNC1	-2.11535	0.0101595	0.0678279	down
LINC01485	-6.89488	0.0101076	0.06752	down
PLA2G2F	-6.64501	0.0100825	0.0673652	down
GRK5-IT1	-2.1415	0.010073	0.067327	down
AC005841.1	-4.78344	0.0100526	0.0672161	down
TDGP1	3.86193	0.0100315	0.067101	up
AC073862.5	-3.61927	0.0100261	0.0670778	down
VSTM2A	-6.59878	0.0100127	0.0670138	down
SLC22A1	-3.28919	0.00999143	0.0668967	down
AC009779.3	-2.07592	0.00998623	0.0668873	down
AC012629.2	5.77233	0.00994504	0.0666369	up
ST8SIA2	3.14141	0.00986667	0.0661749	up
HIST1H2AC	2.28431	0.00984669	0.0660662	up
SCGB2B2	-3.33924	0.00978406	0.0657214	down
AL589684.1	6.79144	0.00977723	0.065688	up
FP671120.4	-4.87548	0.00974242	0.0655043	down
SYCP1	-6.83188	0.00970005	0.065307	down
AL136038.3	-2.90178	0.00962578	0.064919	down
BIK	-3.83968	0.00959462	0.0647827	down
TDRD1	-4.00801	0.00957882	0.0647142	down
SNORD14C	-3.56239	0.00957258	0.064697	down
AC099489.1	-2.12103	0.0095319	0.0644521	down
TCEAL2	-3.94277	0.00952659	0.0644358	down
AP002770.1	2.36867	0.00952642	0.0644358	up
SLCO4A1-AS1	-6.63984	0.00952276	0.0644358	down
SMIM1	-3.32521	0.00950485	0.0643631	down
TGM6	-6.63334	0.00948897	0.0642928	down
AC015712.4	-6.64962	0.00948612	0.0642905	down
AC004706.3	-5.72104	0.00946771	0.0641859	down
OR10AC1	6.99808	0.00946046	0.0641739	up
LINC01783	-6.11636	0.00943122	0.0639879	down
AC073476.3	-2.22363	0.00941399	0.0638957	down
BCO1	-5.80994	0.00939334	0.0638049	down
KCNA1	2.18207	0.00935447	0.0636024	up
KRT86	-6.36013	0.00935222	0.0635994	down
KCNN4	-2.26729	0.00930317	0.063315	down
C1orf61	3.12897	0.00929398	0.0632817	up
IL1F10	-6.64097	0.00927547	0.0632245	down
KLF14	-3.86192	0.00926643	0.0631874	down
AC018362.1	-5.56852	0.00924775	0.0630892	down
AC007557.1	-5.71792	0.009244	0.0630834	down
PTPRG-AS1	2.25557	0.00921709	0.0629313	up
AC004678.1	-2.5136	0.00921529	0.0629313	down
AL109659.3	-5.57373	0.00917628	0.0627066	down
NOXO1	-6.707	0.00914652	0.0626008	down
FAM41C	-5.76239	0.00911494	0.0624455	down
IGF2BP1	6.76959	0.00909257	0.0623288	up
AC245128.3	-6.71784	0.00906995	0.0621858	down
S100A14	-5.89002	0.0090296	0.0619455	down
LINC00475	2.13771	0.00895761	0.0615479	up
MIR5690	-6.13222	0.00894565	0.0614898	down
AL031320.2	-3.2011	0.00892803	0.0614387	down
AL355987.1	-3.45029	0.00890779	0.0613256	down
AC037198.2	2.05207	0.00887418	0.0611301	up
Y_RNA	-4.89813	0.0088708	0.0611301	down
SLC22A3	-4.36818	0.00882648	0.0608972	down
ZNF157	-3.87088	0.00882265	0.0608827	down
EPB42	-4.3796	0.00875418	0.0604697	down
TBX22	-6.71385	0.00872906	0.0603555	down
AL078645.1	-2.62753	0.0086821	0.06009	down
ABCB5	-6.17779	0.00867712	0.0600674	down
AC021074.1	-5.7121	0.00865966	0.0599938	down
SYT12	-3.14932	0.00864901	0.059945	down
RN7SL333P	-2.9565	0.00862883	0.0598511	down
FENDRR	5.96533	0.00861732	0.0597949	up
CAMK1G	-3.89741	0.00861237	0.0597842	down
SBK1	-3.72882	0.00860917	0.0597738	down
C16orf71	2.35435	0.00860435	0.0597522	up
RFPL4AP6	6.97499	0.00859717	0.0597141	up
AC128688.2	-2.6713	0.00859549	0.0597141	down
PPP3R2	-5.95086	0.00850167	0.0591913	down
AC106795.2	-6.70324	0.00835724	0.0583942	down
FAM85B	-2.5376	0.0083539	0.0583825	down
AL583722.1	-5.60882	0.0083512	0.0583753	down
DSG1-AS1	10.3092	0.00832816	0.0582374	up
SPRR1B	-10.3098	0.00832089	0.0582015	down
WDR72	-5.57539	0.00826478	0.0578518	down
AL121983.1	-5.63114	0.00823617	0.0577091	down
AC093797.1	3.93497	0.00822489	0.0576531	up
TMEM40	-4.02552	0.00822029	0.0576323	down
LINC00517	-3.00576	0.00819208	0.0574575	down
Z83847.1	-5.76677	0.00816108	0.0572744	down
AC021205.1	-2.47041	0.00815667	0.0572549	down
ABHD1	-3.31083	0.00815355	0.0572444	down
AC005920.1	-3.1093	0.00815341	0.0572444	down
AC073862.4	-3.16681	0.00814755	0.0572252	down
SV2C	-2.76285	0.00812773	0.0570974	down
KRT16P6	-6.77311	0.00811759	0.0570376	down
AL031008.1	-4.45295	0.00810824	0.0569947	down
SAPCD1	-2.70446	0.008088	0.0568866	down
CASKIN1	-3.04727	0.0080872	0.0568866	down
XKR7	-5.72102	0.00808701	0.0568866	down
AC093799.2	-2.29222	0.0080667	0.0568051	down
SGO1-AS1	-3.67855	0.00806383	0.0567963	down
FFAR2	-3.23592	0.00803899	0.0566615	down
SCUBE1	-2.67723	0.00803309	0.056648	down
AL356234.2	6.8346	0.00803256	0.056648	up
AC098934.1	-3.07901	0.00802454	0.0566104	down
AC008264.2	-2.42074	0.0079423	0.0561544	down
SPX	-10.3714	0.00794139	0.0561544	down
LINC00242	3.09162	0.00794087	0.0561544	up
LCE3D	-6.69556	0.00791894	0.0560456	down
CDH12	-3.16122	0.00789918	0.0559283	down
NR6A1	-3.03687	0.00785715	0.0556757	down
OCLN	-4.30186	0.00784801	0.0556222	down
UNC5C	2.14271	0.00784745	0.0556222	up
NRG4	-5.77714	0.00776426	0.0551065	down
TRPM3	-2.72814	0.00771624	0.05481	down
AC091812.1	6.86901	0.00767786	0.0545705	up
ABCC11	-3.41201	0.00766143	0.0545088	down
RHOV	-5.90818	0.00765898	0.0545025	down
AC091544.5	-2.806	0.00756733	0.0540255	down
LINC02535	6.07614	0.00752614	0.0537862	up
VN1R85P	-3.16516	0.00752299	0.0537746	down
SERHL	-2.83298	0.0074785	0.0535547	down
AL021395.1	-5.768	0.00747181	0.0535505	down
HAS3	-2.00468	0.00743606	0.0533269	down
EN2	-3.08578	0.00741077	0.0531891	down
AC099786.1	6.86336	0.00739373	0.0530885	up
OR10AB1P	-5.66345	0.00734907	0.0528002	down
NHLH2	4.06915	0.00731578	0.0526041	up
AC022497.1	-3.99604	0.00731318	0.0526041	down
AC016907.2	-5.67082	0.00724515	0.0522252	down
DGAT2L6	-10.4936	0.00723478	0.0521713	down
KCNH1	2.48115	0.0072336	0.0521713	up
LINC00636	-4.24061	0.00718176	0.0518315	down
LINC02461	6.89681	0.00714252	0.0516439	up
KRT28	-10.5126	0.00713027	0.051566	down
AL357992.1	5.89536	0.00712709	0.0515536	up
AC093423.3	-5.6516	0.0071268	0.0515536	down
BIRC7	-3.41764	0.00712511	0.0515536	down
AC007998.4	-5.96553	0.00711972	0.0515321	down
ADAMTSL2	4.74362	0.0071021	0.0514364	up
AC026790.1	2.51346	0.00710086	0.0514364	up
LINC00923	-3.2965	0.00708906	0.0513843	down
GSDMA	-2.70622	0.00708352	0.0513548	down
LINC02018	-2.54654	0.00706236	0.0512331	down
AC011365.2	-5.83205	0.007035	0.0510769	down
AP005233.2	-5.73442	0.0069986	0.0508336	down
FAM83A	-4.40716	0.00693449	0.0504462	down
AL365357.1	4.79214	0.00691715	0.0503671	up
AP003481.1	7.12993	0.00690626	0.0502982	up
LINC01412	-5.83157	0.00689695	0.0502617	down
C2orf15	-3.12809	0.00688036	0.050172	down
HEATR4	-4.28129	0.00686159	0.050056	down
STK32A-AS1	-4.1588	0.0068358	0.0498989	down
PNMT	-6.73171	0.00683558	0.0498989	down
RERGL	-6.3248	0.0067811	0.0495409	down
ANKRD20A4	-3.59756	0.00676134	0.0494479	down
SLC3A1	-5.66695	0.00670738	0.049084	down
FOXE1	-5.35443	0.00670357	0.0490766	down
SNORA51	4.13264	0.00668447	0.0489674	up
ALDH1L1-AS2	-6.94179	0.00664972	0.0487433	down
GGN	2.94211	0.00662011	0.0486075	up
ATP8B5P	-5.87691	0.0066176	0.0485992	down
AC005332.5	-2.01889	0.00661287	0.0485848	down
LINC01671	-5.77057	0.00661181	0.0485848	down
CYP51A1P3	-2.37984	0.00660935	0.0485793	down
PNPLA2	-2.05034	0.00655833	0.0483155	down
PRMT8	4.90286	0.0065434	0.0482258	up
ADARB2	-3.27487	0.00652884	0.0481488	down
AC011416.4	-2.26825	0.0065093	0.0480148	down
AC098617.1	-3.11436	0.0065009	0.047963	down
AC139099.2	-2.74947	0.00648615	0.0479145	down
HRH4	-2.56428	0.00647522	0.0478438	down
AL645608.3	4.49369	0.00647441	0.0478438	up
KDF1	-3.83768	0.0064706	0.0478299	down
PCDH8	-6.79792	0.00646105	0.0477794	down
ECEL1	-2.98132	0.00645808	0.0477675	down
AADAC	-10.6423	0.00645143	0.0477384	down
RPL23AP32	-2.91497	0.0064352	0.0476384	down
SRPK3	2.56676	0.00641064	0.0474666	up
RPSAP69	-5.68253	0.00640835	0.0474596	down
CEACAM6	-6.38322	0.00640379	0.0474459	down
AC011352.1	-3.25896	0.00639596	0.0473979	down
CHRNA1	8.24439	0.00636398	0.0471908	up
SLC9A5	2.02676	0.0063596	0.0471683	up
SMIM25	-2.98508	0.00634572	0.0470852	down
ALG1L2	-5.81362	0.00634239	0.0470705	down
AC009123.1	-3.83076	0.00631387	0.0469282	down
AC099328.1	-2.67019	0.00629032	0.0467829	down
AL845331.2	-7.17239	0.00623151	0.0464341	down
RPS6KL1	-2.28598	0.00622059	0.0463724	down
STAR	-6.8409	0.00617933	0.0460942	down
CTGF	2.09516	0.00617717	0.0460879	up
AC107294.3	2.40094	0.00617419	0.0460754	up
TSPAN13	2.04144	0.00616975	0.0460523	up
AC090844.2	-5.22102	0.006137	0.0458661	down
CFAP61	-2.38895	0.00612432	0.0458006	down
KCNK15-AS1	-2.78483	0.00610347	0.0456641	down
TNFSF4	2.0865	0.00609949	0.0456539	up
ZNF350-AS1	6.124	0.00608153	0.045568	up
CU639417.3	4.83229	0.00603137	0.0452501	up
FLJ22447	2.1363	0.0060158	0.0451719	up
PPM1E	2.03867	0.00599924	0.0450958	up
AC244100.2	-5.91727	0.0059824	0.0450077	down
KRT10	-4.26906	0.00596658	0.0449232	down
MXRA5Y	2.30343	0.00590709	0.0445653	up
TM4SF19	-7.07793	0.0059066	0.0445653	down
MIR4524A	-5.94125	0.00589171	0.0445067	down
COX6B2	-5.95217	0.00587147	0.044371	down
OR2G2	-5.70517	0.00584328	0.0441979	down
ASB4	-5.85536	0.00579697	0.043876	down
AC137936.2	-5.85709	0.00572592	0.0434225	down
C14orf180	-10.7955	0.0057249	0.0434225	down
LINC01554	-3.3255	0.005716	0.043366	down
SMPD3	-2.3239	0.00571062	0.0433346	down
FBXO40	-4.55841	0.00571054	0.0433346	down
VWFP1	-3.20841	0.00569431	0.0432762	down
TCP11	-6.25834	0.00568461	0.0432119	down
BEST3	-6.25897	0.00567961	0.0431896	down
SVEP1	-2.51126	0.0056791	0.0431896	down
HEPACAM	-7.28126	0.00561703	0.0428157	down
AC091181.1	-2.23205	0.00560976	0.0427726	down
LINC00598	-2.29752	0.00559185	0.0426453	down
AL121894.1	-5.79186	0.00552642	0.0422289	down
AC126544.2	-4.23494	0.00551453	0.0421564	down
TYR	-6.87197	0.00551188	0.0421453	down
HNRNPA1P33	-6.04206	0.00550449	0.0421072	down
TEN1	2.14779	0.00550019	0.0420854	up
AQP7	-7.09447	0.0054889	0.0420153	down
AC084859.1	-6.89686	0.0054718	0.0419028	down
FOSB	-2.29852	0.00545964	0.041837	down
AC009242.1	-6.06554	0.00543778	0.0416877	down
KLHL2P1	5.44051	0.0054311	0.0416455	up
RBM11	-4.1995	0.00542707	0.0416238	down
SERPINB11	10.8764	0.0053734	0.0412662	up
AC092851.1	-5.95053	0.00537301	0.0412662	down
EEF1A2	-3.94878	0.00536387	0.0412111	down
LINC02204	-4.38073	0.00535971	0.0411881	down
AC078820.1	-5.81775	0.00534205	0.0410794	down
KRTAP5-8	-4.90782	0.00531993	0.0409272	down
AC112206.2	-6.93264	0.00530432	0.0408302	down
KRT40	-4.92541	0.00528888	0.0407419	down
AC007842.1	-2.05211	0.00528063	0.0406873	down
MAB21L2	3.65007	0.00527618	0.0406708	up
FOXI2	-2.08581	0.00527391	0.0406623	down
TJP3	-6.0151	0.00525879	0.0405724	down
AC006254.1	-2.38581	0.00525536	0.0405724	down
IGKV2D-28	-3.73168	0.00525416	0.0405724	down
AC068860.1	2.71512	0.00524748	0.0405476	up
C15orf59-AS1	-5.88955	0.00523888	0.04049	down
LINC02237	-7.07807	0.00519348	0.0401745	down
WDR93	-6.01486	0.00517396	0.0400412	down
KIAA0319	-4.18765	0.0051626	0.0399708	down
KLK6	-3.88308	0.00511125	0.0396257	down
PCAT14	-6.89325	0.0050985	0.0395356	down
AC097637.1	-6.97342	0.00509507	0.0395177	down
WNT16	2.488	0.00507293	0.0393634	up
LCN1	7.01639	0.0050691	0.0393424	up
AC090589.3	-3.67486	0.00506651	0.039331	down
SYTL5	-2.34801	0.00505215	0.0392368	down
FAM228A	-4.46267	0.00504196	0.039175	down
SLC14A2-AS1	-5.85172	0.00503077	0.0390968	down
C2orf70	-5.78373	0.00502915	0.0390928	down
SNX18P12	-4.72885	0.00500047	0.0389044	down
DKK1	-2.90676	0.00498292	0.0388047	down
AC116345.1	-6.91675	0.00496715	0.0387138	down
PPT2-EGFL8	-2.16166	0.00495737	0.0386547	down
TMPRSS11F	-7.29367	0.00493501	0.0385081	down
KRTAP5-11	-7.15594	0.00492013	0.0384156	down
KCNJ3	-6.9237	0.00491804	0.0384078	down
SPAG17	-2.34875	0.00490396	0.0383149	down
LCN2	-5.40445	0.0048973	0.0382799	down
AL136369.2	-5.93002	0.00487776	0.0381526	down
C17orf107	2.07835	0.00487645	0.0381509	up
KCNA5	-2.14851	0.00486398	0.0380703	down
SCN7A	-5.04484	0.00485635	0.038036	down
AC090772.3	-3.40618	0.00484789	0.0379951	down
AL355816.2	-2.265	0.00483048	0.037884	down
AC112243.1	-5.82084	0.00482855	0.0378774	down
AC022784.3	-6.01287	0.00482673	0.0378716	down
KRT85	-11.0151	0.00481199	0.0377983	down
CAMK2A	2.07	0.00480156	0.0377331	up
CMA1	-2.12955	0.00479258	0.037671	down
UMODL1	3.43446	0.00478553	0.0376493	up
AC026523.2	-5.78918	0.00478194	0.0376295	down
BX323046.1	-2.5624	0.00477357	0.037589	down
AC010980.2	3.5215	0.00475366	0.0374533	up
LINC02560	-7.09325	0.0047393	0.0373693	down
AC127024.6	-3.46622	0.00472921	0.0373065	down
LRRIQ1	-7.27728	0.00470076	0.0370988	down
AC112206.4	-6.14111	0.00469923	0.0370951	down
MIR210	6.04156	0.00469698	0.0370856	up
CCT8P1	-2.42308	0.00467846	0.0369643	down
FAM83F	-4.75158	0.00465663	0.0368251	down
KRT4	-3.40164	0.00465584	0.0368251	down
AL139099.1	-3.63813	0.00463333	0.0367069	down
UBASH3A	-2.33977	0.00462467	0.0366548	down
GOT2P1	-6.95296	0.00460369	0.0365381	down
GIP	7.08455	0.00459694	0.0365093	up
AC106827.1	-4.1994	0.0045405	0.0361428	down
AC137630.4	-3.55421	0.0045374	0.0361263	down
LINC01655	4.81559	0.00453247	0.0360953	up
LINC00649	-2.03618	0.00452124	0.036014	down
RAET1E	-2.8869	0.00449774	0.0358512	down
BPIFC	-9.0349	0.00445554	0.0355633	down
GIPR	-2.05217	0.00442334	0.0353384	down
AL732292.2	-5.8039	0.0044075	0.0352359	down
CASC1	-3.16334	0.00440536	0.0352268	down
LINC01839	-7.06829	0.00437948	0.0350598	down
HOXA11-AS1_6	6.27301	0.00437296	0.0350156	up
AC051619.5	6.09039	0.00434688	0.0348386	up
AC044810.2	-3.99876	0.00433148	0.0347389	down
LINC01358	-2.15917	0.00433049	0.0347389	down
AL117329.1	-6.00967	0.00431803	0.0346548	down
AL121721.1	-6.02072	0.00430865	0.0345953	down
AP003784.1	5.60968	0.00430629	0.0345906	up
PTGDR2	-3.34282	0.00429994	0.0345491	down
AC015804.1	-3.78593	0.00428457	0.0344684	down
AL034417.2	-5.99316	0.00426996	0.0343712	down
AC060814.4	5.75368	0.00425327	0.0342761	up
ATP13A5	-5.69673	0.00422905	0.0341201	down
FAM83D	2.6505	0.00420923	0.0339758	up
AC010096.1	-6.03269	0.00411995	0.0333318	down
AC015909.4	6.15552	0.00411237	0.0332858	up
AL683807.1	4.35061	0.0040992	0.0332099	up
PYDC1	-6.00273	0.00409828	0.0332099	down
LHX8	6.87093	0.00407274	0.0330183	up
ADAMTS4	2.20682	0.00405454	0.032886	up
AC068631.2	-7.02599	0.00404686	0.0328389	down
TRIM73	-2.07416	0.00402317	0.0326844	down
GOLGA7B	-3.22641	0.00400749	0.0325797	down
TDO2	5.05067	0.00400356	0.0325628	up
TRIM17	-4.38511	0.0039926	0.0324887	down
KANK4	2.71494	0.00395765	0.0322117	up
SLC7A10	-4.78097	0.00395459	0.0321979	down
KLRC3	-5.98457	0.00392875	0.0320211	down
EYA1	2.02442	0.00392598	0.032006	up
RPL35AP19	-5.99168	0.00389648	0.0318047	down
KRTAP4-5	-7.20593	0.0038867	0.0317532	down
NEBL-AS1	-5.99277	0.00386345	0.0315972	down
AP001574.1	-5.93653	0.00384864	0.0314925	down
LINC01806	-3.12099	0.00383671	0.0314315	down
PRICKLE4	-2.5813	0.00383338	0.0314115	down
PHBP7	-7.12633	0.0038306	0.0314034	down
AL158847.1	-6.14472	0.00379848	0.0311838	down
OPCML-IT2	6.0926	0.0037662	0.0309579	up
LGALS7B	-6.9436	0.0037565	0.0309115	down
EQTN	-5.90558	0.00375393	0.0308975	down
SOX8	-2.48503	0.00374911	0.0308651	down
HIPK1-AS1	-2.13994	0.0037242	0.030701	down
AC007938.4	-7.17328	0.00371551	0.030646	down
DSG1	-8.14868	0.00370508	0.0305743	down
HSPC324	-3.1003	0.00367707	0.0303789	down
ANXA8	-4.9521	0.00367659	0.0303789	down
RN7SKP70	-2.01048	0.00366806	0.0303351	down
AC023421.1	-4.59213	0.00366532	0.0303246	down
CARD14	-2.99315	0.00365057	0.0302174	down
SGCA	-2.61176	0.0036505	0.0302174	down
DAPK2	-2.60255	0.00363933	0.0301736	down
AL591222.1	4.23736	0.00363864	0.0301736	up
KRT74	-11.3645	0.00362804	0.0300942	down
SEPT4-AS1	2.51187	0.00361049	0.0299699	up
GBP1P1	-3.3546	0.00360308	0.0299367	down
AL158151.1	2.41755	0.00358467	0.0298049	up
TMEM74	-3.02289	0.00356595	0.0296633	down
NRXN3	-2.12952	0.00354426	0.0295178	down
AC009166.2	5.32984	0.00353274	0.0294289	up
WDR17	-2.04142	0.00349253	0.0291284	down
FABP9	-11.4121	0.0034889	0.0291051	down
CYP4F22	-2.97179	0.00346997	0.028954	down
TMEM26-AS1	6.11249	0.00346427	0.0289134	up
FAM160A1	-2.05468	0.00341268	0.028529	down
AL136985.3	-3.45942	0.0034058	0.0284864	down
NCR3	-6.16495	0.00338731	0.0283587	down
POU5F1B	-2.42048	0.0033861	0.0283554	down
ERC2	-3.44037	0.00337542	0.0282794	down
FCGR1CP	3.79447	0.00337254	0.0282688	up
LINC00891	-2.23717	0.00336372	0.0282151	down
AP000711.1	-4.40081	0.00334259	0.0280709	down
S100A9	-2.15982	0.00334097	0.0280709	down
KLRD1	2.34651	0.00332382	0.0279471	up
CEND1	3.37828	0.00331273	0.0278673	up
JCHAIN	-2.48277	0.00331208	0.0278673	down
AQP4	-5.93561	0.00330606	0.0278245	down
AL162727.1	7.30611	0.00330562	0.0278245	up
AL136141.1	6.35001	0.0033028	0.0278104	up
AC100793.4	-3.64261	0.0033012	0.0278036	down
SLC4A1	-7.10564	0.0032844	0.0276953	down
LINC01426	2.6429	0.00328076	0.027679	up
SLC15A1	-6.62353	0.00327375	0.0276453	down
CR381653.2	-2.39823	0.00325891	0.0275465	down
RPGRIP1	-2.18405	0.00325569	0.0275259	down
AC068587.8	-6.28192	0.00323039	0.0273648	down
SPRR5	-7.3617	0.00322998	0.0273648	down
DUOXA1	2.5554	0.00322565	0.0273444	up
IBSP	10.1704	0.00321906	0.0272994	up
PRKG2	-2.35724	0.00321198	0.0272549	down
AC008759.3	-2.95082	0.00318267	0.0270192	down
ATP5A1P3	-5.96192	0.00318166	0.0270181	down
ENTPD3	2.28875	0.00318056	0.0270181	up
FPR2	-3.6878	0.00317247	0.0269652	down
AC121757.1	-6.06855	0.00316993	0.0269567	down
AC015689.1	6.35586	0.0031698	0.0269567	up
AC010632.2	-4.23042	0.00315355	0.0268369	down
CFTR	-5.28902	0.00313669	0.0267064	down
SULT1A2	-3.80313	0.00313621	0.0267064	down
VMO1	3.06428	0.00313018	0.0266768	up
AC139749.1	-6.0575	0.00312367	0.026629	down
AL359317.2	-6.13751	0.00311312	0.0265507	down
FAM166B	-4.24009	0.00310848	0.0265241	down
ESR1	-2.11749	0.00310516	0.0265022	down
FAM46B	-2.44785	0.00309329	0.0264245	down
DSP	-2.53935	0.00308975	0.0264092	down
AC012640.4	-6.04679	0.00308414	0.0263805	down
MAL2	-6.91667	0.0030644	0.0262308	down
HAND1	-7.13454	0.00306227	0.026219	down
GRHL2	-6.65248	0.00305044	0.0261368	down
MMP25	-2.45661	0.00304456	0.0261056	down
FAIM2	-2.1082	0.00303611	0.0260395	down
IGSF11	-2.49001	0.0030048	0.0258088	down
MEF2C-AS1	-3.07005	0.00299719	0.0257558	down
KCNF1	-5.98138	0.00298992	0.0256999	down
TMEM158	2.89047	0.0029847	0.0256676	up
FAM47E-STBD1	-6.188	0.00296853	0.0255473	down
SLC6A11	-4.26177	0.00294906	0.0254099	down
KDELC1P1	-3.56022	0.00294357	0.0253823	down
AC156455.1	2.21513	0.00293318	0.0253143	up
AC007920.2	-2.19074	0.00292624	0.0252701	down
HHIPL2	4.33803	0.00292542	0.0252691	up
SLC6A1	-2.00442	0.00289597	0.0250703	down
KCNE1	-2.18959	0.00288902	0.0250164	down
CHST9	-4.75516	0.00286821	0.0248607	down
AC005753.1	-2.68946	0.00285948	0.0247911	down
LRRTM1	-3.84692	0.0028518	0.0247429	down
PRPH	-2.74873	0.00285164	0.0247429	down
KLHDC9	-3.15195	0.00282234	0.0245557	down
AC022164.1	4.56561	0.00280844	0.0244642	up
PCK1	-11.6745	0.00280633	0.0244572	down
AC093390.1	-6.1292	0.00278961	0.0243356	down
MARCH10	6.35811	0.00277597	0.0242286	up
AL662899.2	-6.52576	0.00274387	0.0239843	down
AL049555.1	-5.87828	0.00273689	0.0239411	down
KRT72	-5.03266	0.00273407	0.0239284	down
LINC02036	-6.24857	0.00271866	0.0238114	down
RPL7L1P9	-2.7664	0.00270888	0.0237316	down
AC131254.1	7.28745	0.00270632	0.0237193	up
AC109462.3	-6.08879	0.00269322	0.023618	down
AC007298.2	-6.32476	0.00267291	0.0234643	down
AL121672.1	-5.94532	0.00266064	0.023379	down
DNAAF1	-5.97732	0.00265588	0.023343	down
RPRML	-5.97732	0.00265588	0.023343	down
PRSS8	-6.06565	0.00265004	0.0233033	down
AL450003.2	2.35363	0.00263517	0.0231958	up
DLEU7	2.13281	0.00263133	0.0231679	up
AC011468.4	3.22249	0.00262189	0.0230963	up
NOL4	-7.23343	0.00261136	0.0230325	down
UGT2B7	-7.31867	0.00259726	0.0229303	down
AC109462.4	-6.03558	0.00259265	0.022902	down
AL662884.1	4.89306	0.00257023	0.022744	up
TUBB2BP1	3.68977	0.00255343	0.0226067	up
SOX15	-2.32409	0.00255081	0.0225893	down
GPR141	2.14668	0.00254845	0.022574	up
AC073115.1	6.23158	0.00254644	0.0225676	up
AP000648.3	-2.71607	0.0025332	0.0224559	down
LINC02352	-2.38014	0.00252558	0.022394	down
GRIK5	-4.07591	0.00252061	0.0223612	down
AC007787.2	-3.44982	0.00251411	0.0223092	down
TTC9	-2.10389	0.00251379	0.0223092	down
CXXC4	-3.32224	0.00245625	0.021851	down
GAL	-7.22059	0.00245504	0.0218459	down
AC005083.1	-4.22806	0.00245264	0.02183	down
AC074327.1	7.44905	0.00245225	0.02183	up
PDZK1IP1	-4.09315	0.00244852	0.0218043	down
CA3-AS1	-6.34671	0.00244706	0.0218024	down
LINC00689	-6.15628	0.00244107	0.0217601	down
ENHO	-2.11694	0.00244002	0.0217562	down
AC005363.1	-4.84052	0.00243236	0.0217046	down
AL662797.3	-3.3141	0.00243176	0.0217046	down
AC072022.1	-2.21978	0.00241265	0.0215802	down
BSPRY	-3.12894	0.00240935	0.0215595	down
SLC24A4	-2.23813	0.00240447	0.0215268	down
LINC00887	-3.48336	0.00240322	0.0215211	down
AL365356.3	-4.1001	0.00236901	0.0212472	down
SCG3	-4.21942	0.00236796	0.0212472	down
FLJ31356	4.33666	0.00236205	0.0212011	up
TMEFF1	2.90417	0.00235103	0.0211292	up
UBE2E1-AS1	6.2344	0.00234728	0.0211009	up
KIAA0408	-2.18709	0.00234285	0.0210718	down
HRASLS5	-5.41197	0.00233756	0.0210296	down
KRTAP4-4	-7.25311	0.00233031	0.0209698	down
VCAM1	2.48775	0.00231342	0.0208499	up
AL162414.1	-6.19362	0.00230749	0.0208071	down
AC079598.2	-5.99422	0.00230613	0.0208002	down
AC106798.1	-4.53548	0.00230105	0.020765	down
CLDN8	-6.54689	0.00230003	0.020762	down
PTPN20	-2.32189	0.00229852	0.0207583	down
KRT5	-5.34464	0.0022826	0.0206357	down
CYP2E1	-2.00397	0.00227174	0.0205534	down
CR769767.2	-2.54973	0.00226385	0.0204934	down
CSMD1	-2.43694	0.00225518	0.0204299	down
PNMA2	2.30714	0.00224061	0.0203137	up
MYO3B	3.13651	0.00222905	0.0202307	up
AC226118.1	-4.19135	0.00221376	0.0201117	down
ADGRD1	-2.41608	0.00220628	0.0200542	down
AL512638.2	-7.40035	0.00219898	0.0199982	down
TMEM213	-7.61832	0.0021806	0.019849	down
FTLP14	-6.08021	0.00218034	0.019849	down
DUX4L51	-4.96512	0.00217857	0.0198486	down
FETUB	-6.22213	0.00217535	0.0198244	down
FFAR4	-2.46965	0.00217461	0.0198228	down
APOC1	-2.43673	0.00214741	0.0196361	down
PC	-2.11841	0.00214394	0.0196145	down
AC004990.1	-6.13489	0.00213138	0.019525	down
AC073115.2	6.35351	0.00212761	0.0194956	up
BTG1P1	-6.17332	0.00212364	0.0194643	down
DLX5	2.18725	0.00211892	0.0194312	up
AQP2	-6.39239	0.00211547	0.0194097	down
AC090877.1	-3.61481	0.00210956	0.0193656	down
AC025280.2	-7.5655	0.00208984	0.0192046	down
AC025470.2	-7.48951	0.0020832	0.0191537	down
CHRDL2	2.43536	0.00207359	0.0190752	up
PRO1804	-2.65286	0.00206965	0.019052	down
SAMD12	-2.96257	0.00206363	0.0190236	down
SPAG6	-7.37007	0.00204508	0.0188724	down
MC5R	-7.50106	0.00204372	0.0188648	down
AL592146.2	-6.30662	0.00204054	0.0188404	down
AC010680.1	-5.69438	0.00203808	0.0188325	down
LGALS8-AS1	-6.23006	0.00203685	0.0188262	down
HSPB7	-3.11265	0.00202647	0.0187499	down
ZMAT4	2.17604	0.00202389	0.018731	up
AC011008.2	-6.04078	0.00202326	0.0187301	down
EDN3	-2.98502	0.00202134	0.0187222	down
VWDE	-4.38775	0.0019975	0.018516	down
AL353763.1	-2.39208	0.00198743	0.0184422	down
AC018647.1	-2.35336	0.00198628	0.0184363	down
CHAD	-2.75721	0.00198612	0.0184363	down
FAM225A	2.09332	0.00194027	0.018057	up
LHFPL1	-3.39742	0.00193193	0.0179985	down
SFRP2	2.16367	0.00192298	0.0179299	up
MYT1	7.66819	0.00192286	0.0179299	up
CDH18	3.27911	0.00190852	0.0178135	up
PRR9	-12.1297	0.00190456	0.0177861	down
ALLC	-6.24482	0.00190121	0.0177595	down
S100P	-3.55375	0.00189422	0.0177225	down
TOMM20P2	-3.06411	0.00189085	0.0177004	down
PADI3	-4.61851	0.00188089	0.0176212	down
AC024592.3	2.64698	0.00186571	0.0174883	up
AC234781.2	-4.23419	0.00184608	0.0173414	down
AC013562.1	6.64476	0.00184131	0.0173105	up
LGR6	-5.25205	0.00182418	0.0171633	down
AC087388.1	-3.88484	0.00181343	0.0170804	down
KRTAP12-1	-7.4903	0.00180498	0.0170054	down
AC004805.1	-4.60024	0.00180048	0.0169675	down
KLKP1	5.32557	0.00179148	0.0169133	up
AL513283.1	2.99889	0.00178631	0.0168702	up
TTC39A	-2.67572	0.00178019	0.016826	down
AC111188.1	6.5081	0.00177627	0.0167935	up
CPEB1-AS1	-3.50091	0.00177437	0.0167891	down
TCAM1P	6.44031	0.00176174	0.0166831	up
AC099494.1	-3.18368	0.00175783	0.0166506	down
AL121950.1	-6.1518	0.00175499	0.0166281	down
TCN1	-7.36135	0.00173786	0.0165015	down
MIR1245A	2.27622	0.00173521	0.0164807	up
WWC1	-2.29555	0.00172551	0.0164064	down
WNT6	-3.32015	0.0017251	0.0164064	down
PCOLCE2	-5.556	0.00171905	0.0163582	down
COL19A1	6.60177	0.00171196	0.0162996	up
LINC00908	-4.69391	0.00169532	0.016163	down
AP002990.1	2.06835	0.00169361	0.0161512	up
ADRB1	-2.44204	0.00169297	0.0161495	down
TMEM244	6.0024	0.00169125	0.0161418	up
AC015722.2	-6.05811	0.00168857	0.0161206	down
FA2H	-6.34448	0.00167344	0.0160023	down
KLK14	-6.17538	0.00166863	0.0159606	down
RN7SL767P	2.44465	0.00166079	0.01589	up
RIMS1	-2.1067	0.00165838	0.0158756	down
BUB1B-PAK6	-6.59517	0.001658	0.0158756	down
AP000688.2	-6.05771	0.00165034	0.0158158	down
PKMYT1	4.76844	0.00164572	0.0157759	up
AC124319.2	-2.02925	0.00164348	0.0157588	down
SATB2-AS1	2.93447	0.00162219	0.0155972	up
CA4	-3.58894	0.00160807	0.0154826	down
NRXN1	-2.97621	0.00160174	0.0154302	down
LINC01141	6.39644	0.00160145	0.0154302	up
HES2	-3.44402	0.00159557	0.0153792	down
SULT1E1	-7.41927	0.00159405	0.0153687	down
PLEKHG6	-6.47436	0.00158973	0.0153312	down
AWAT1	-7.58364	0.00158782	0.0153255	down
SORCS3	2.89431	0.0015846	0.0152986	up
PLPPR1	-4.85197	0.00158361	0.0152975	down
JAKMIP1	-6.20552	0.0015788	0.0152636	down
AL589843.1	-3.94591	0.00157831	0.0152631	down
TRIM60P14	2.3445	0.00157302	0.0152245	up
AC010776.2	-6.23273	0.00156038	0.0151314	down
AL645927.1	-3.64672	0.00154912	0.0150305	down
AC133134.1	-6.22482	0.0015417	0.0149667	down
AC009549.1	-4.53311	0.00153836	0.0149385	down
GABRA5	8.51567	0.0015341	0.0149012	up
NPM2	-6.25841	0.00153227	0.0148917	down
CCL15	-7.78669	0.00152752	0.014857	down
AP001330.5	2.00311	0.00152445	0.014834	up
CECR2	-3.13781	0.00152268	0.0148272	down
HNRNPA1P2	-5.45532	0.00152264	0.0148272	down
AC064853.3	-7.7371	0.0015194	0.0148035	down
KRTAP19-1	-7.6212	0.0015084	0.0147045	down
KRTAP17-1	-7.6212	0.0015084	0.0147045	down
TTYH1	-2.67363	0.00150818	0.0147045	down
KRTAP4-6	-7.41055	0.00150218	0.0146683	down
GRPR	2.90053	0.00150181	0.0146683	up
MIR3142HG	-3.29269	0.00149833	0.0146389	down
C6	-6.20427	0.001492	0.0145933	down
RASD2	-2.00681	0.00149121	0.0145904	down
PRR5L	2.08151	0.00148506	0.0145497	up
C1QTNF9	-5.90344	0.00147965	0.0145048	down
GGT3P	-6.67834	0.00147624	0.0144794	down
OACYLP	4.04562	0.00147325	0.0144541	up
GLP2R	-7.4576	0.00146719	0.0143987	down
AL023284.4	-6.55411	0.0014567	0.0143037	down
PNPLA5	-7.68472	0.00144572	0.0142039	down
GABRG3	-4.62524	0.00144342	0.0141892	down
HOXB9	3.85368	0.0014257	0.0140399	up
AL024508.2	-6.0976	0.00142368	0.0140301	down
CPNE7	4.17263	0.00140889	0.013916	up
CRHBP	-2.09156	0.00140713	0.0139026	down
TRAPPC3L	2.81143	0.00139501	0.0138062	up
SOSTDC1	-5.82537	0.00138836	0.0137675	down
HOXA11-AS	2.87199	0.00138687	0.0137566	up
STX17-AS1	-4.47156	0.00137624	0.0136551	down
CFLAR-AS1	6.33264	0.00137323	0.013629	up
BRINP1	-6.1385	0.00136133	0.0135339	down
AC005303.1	-7.5347	0.00135767	0.0135128	down
POT1-AS1	2.24293	0.00135242	0.0134644	up
RGS22	-2.96289	0.00134823	0.0134341	down
SH3GL2	-6.30296	0.00134507	0.0134064	down
AQP7P1	-5.03612	0.00134434	0.0134029	down
PAK5	-6.55426	0.00134318	0.0134027	down
AC016885.2	-6.58487	0.00134236	0.0133984	down
KCNK3	-2.01791	0.00133699	0.0133562	down
TMPRSS11E	-4.5381	0.00133039	0.0133054	down
DNASE2B	-6.55494	0.00132637	0.0132834	down
SPRR1A	-7.54693	0.00132176	0.0132531	down
FBXO16	2.15161	0.00131992	0.0132397	up
AC004899.2	-6.36247	0.00130776	0.0131337	down
AL357507.1	-6.31358	0.0013063	0.0131243	down
ESRP1	-6.84059	0.00130497	0.0131185	down
BTBD16	-4.59736	0.00129173	0.0130042	down
IGFL2	3.29013	0.0012873	0.0129707	up
SEMA3A	2.01816	0.00128559	0.0129608	up
SMILR	10.3654	0.00127649	0.0128875	up
AL357033.1	-6.12393	0.00127579	0.0128842	down
BATF2	-2.24036	0.00126757	0.0128122	down
AL450990.1	-6.35377	0.00126228	0.0127661	down
TDRD6	-4.19663	0.00124154	0.0125671	down
BBOX1	-2.82796	0.00123843	0.0125393	down
TRHDE-AS1	-5.99173	0.00123342	0.0124958	down
AL158071.4	-3.40534	0.00122933	0.0124616	down
FAM138B	-6.34333	0.00122549	0.0124298	down
RPL7L1P12	-4.48665	0.00121962	0.0123774	down
PRG4	-6.25467	0.00121235	0.0123265	down
ZNF831	-2.30912	0.00121033	0.0123152	down
PKP4-AS1	-6.48162	0.00120894	0.0123046	down
BAALC	2.53929	0.00120635	0.0122818	up
AC239798.2	6.38377	0.00120605	0.0122818	up
SLC23A3	-3.215	0.00120198	0.0122479	down
TM4SF19-TCTEX1D2	-3.41033	0.00119033	0.0121434	down
ABCA4	-2.80896	0.00118541	0.0120991	down
AL592166.1	6.46595	0.00118271	0.0120797	up
ARHGAP19-SLIT1	-6.30369	0.00117968	0.0120557	down
FGF22	-6.62784	0.00116774	0.0119511	down
COL2A1	3.91846	0.00116595	0.0119363	up
EPN3	-3.25774	0.00115921	0.0118811	down
SHC4	-2.07974	0.00115594	0.011865	down
CACNA2D2	-2.24708	0.00115224	0.0118304	down
LINC00861	-3.48115	0.00114863	0.0117968	down
AC009108.4	-6.31747	0.00114522	0.0117672	down
LMOD3	-6.26488	0.00114478	0.0117672	down
CLDN10	-7.97598	0.00114429	0.011766	down
PRRT4	-4.06108	0.00112388	0.0115734	down
SERINC2	-2.161	0.0011138	0.0114828	down
CNTN2	-3.66293	0.00110761	0.0114223	down
ATP6V1G3	6.42951	0.0011017	0.011368	up
PHYHIP	-2.17475	0.00109975	0.0113512	down
FAM83E	-4.38698	0.0010994	0.011351	down
AC008105.1	-4.20293	0.0010957	0.0113161	down
ZMAT1	-2.23532	0.001093	0.0112949	down
BCL2L10	-4.59587	0.00109288	0.0112949	down
IGKV1-12	-6.05712	0.00108773	0.011247	down
AOC1	-2.58703	0.00107667	0.0111491	down
AC087641.1	-2.83292	0.00107477	0.011136	down
BUD13P1	-2.76033	0.00107236	0.0111209	down
KRTAP9-2	-7.59207	0.00106766	0.0110787	down
FRMPD1	-3.5438	0.00106549	0.0110595	down
TOGARAM2	-3.33757	0.00106313	0.0110382	down
AC021546.1	-6.26684	0.00106204	0.0110301	down
AP000275.2	-7.77844	0.00106153	0.0110281	down
AC010255.1	4.40282	0.00105349	0.0109608	up
SLC35F4	4.71196	0.00105101	0.0109391	up
UPB1	-4.218	0.00104609	0.010902	down
HCAR3	-3.57956	0.00104507	0.0108958	down
CXCR2	-3.32243	0.00104421	0.0108925	down
AC104966.1	-4.5664	0.00104163	0.0108696	down
C8orf46	-3.36598	0.00103963	0.010852	down
AL353743.3	-6.26815	0.00103889	0.0108507	down
AKR1B15	3.72017	0.00103635	0.0108306	up
SYT15	-3.01653	0.00103264	0.0108014	down
PLA2G4B	-3.30451	0.00102124	0.0106854	down
GJC3	-7.7532	0.00101099	0.0105908	down
PLA2G16	-2.50644	0.00100968	0.0105844	down
KRT33A	-7.69514	0.00100962	0.0105844	down
INSM1	-4.58858	0.00100932	0.0105844	down
KRTAP2-1	-7.63639	0.0010021	0.0105239	down
KRTAP4-11	-7.63406	0.00099753	0.0104874	down
AC024940.1	-3.26504	0.000994362	0.0104572	down
SLC35F3	-3.4925	0.000978089	0.0103077	down
KBTBD12	-4.95236	0.000968794	0.0102312	down
LDHAL6FP	-2.84825	0.000967813	0.010227	down
PPP1R8P1	-2.65049	0.000967314	0.010227	down
LEFTY2	-6.69979	0.000962957	0.010188	down
IGSF21	2.41544	0.000951943	0.0100866	up
SNX18P3	-6.18957	0.000950758	0.0100771	down
STRIP2	2.07468	0.000950266	0.0100749	up
RAB25	-6.63636	0.000943544	0.010011	down
UTS2B	-6.51945	0.000939028	0.00997688	down
MT4	-7.67487	0.00093863	0.00997567	down
INSC	4.9244	0.00092755	0.00987872	up
CATSPERB	-2.73635	0.000926386	0.00986946	down
AC020658.7	-6.29539	0.000924842	0.00985599	down
ZSWIM8-AS1	-4.63977	0.000917965	0.00980056	down
XK	-3.52591	0.000912774	0.00975107	down
SIAH3	-6.54898	0.000909719	0.00972435	down
BX842568.2	3.16959	0.000909122	0.00972093	up
CLEC5A	3.50575	0.000902298	0.00966268	up
DDN	6.4595	0.000902234	0.00966268	up
CYB561D2	-6.41059	0.000901959	0.00966268	down
SYCP3	6.46054	0.000901028	0.00966087	up
LY6G6D	-6.54617	0.000897385	0.00962769	down
DUSP15	2.76266	0.000892579	0.00959078	up
OLFM4	-4.73933	0.000892409	0.00959078	down
AC016590.2	-2.04831	0.000892287	0.00959078	down
YAP1P1	4.16738	0.000891988	0.00959078	up
NME1-NME2	2.82823	0.000889037	0.0095703	up
OR4F15	6.50947	0.000887894	0.00956093	up
LINC01956	-3.55949	0.00088714	0.00955574	down
GLYATL2	-5.44522	0.000873086	0.0094217	down
FUT2	-4.57631	0.00087148	0.0094113	down
CBARP	2.04555	0.000865222	0.00935987	up
BLACAT1	-6.42006	0.000864934	0.00935963	down
SYT17	-2.49627	0.000864373	0.00935644	down
AC079328.2	-4.67147	0.000856078	0.00927237	down
SERP2	-2.19645	0.000853999	0.00925557	down
AC005064.1	-6.65583	0.000853682	0.00925499	down
RXFP3	6.50846	0.00084944	0.00922039	up
AC117947.1	-6.39707	0.000843297	0.00916221	down
KREMEN1	2.10154	0.000843136	0.00916221	up
MSMB	-7.82712	0.000837731	0.00910737	down
TNFSF14	-2.02206	0.000831734	0.0090562	down
IGKV3-15	-5.09374	0.000830906	0.00904999	down
AP003501.2	-6.3551	0.000829185	0.00903405	down
AC022966.2	-5.73808	0.000818898	0.00893711	down
C15orf48	-3.40608	0.000817881	0.00893029	down
KRT79	-8.34523	0.00081766	0.00893029	down
AC022915.2	6.4574	0.000811495	0.00887161	up
LINC00870	6.85674	0.000799671	0.00875871	up
BICDL1	-2.29201	0.000795801	0.008723	down
LINC01558	-2.33861	0.000795762	0.008723	down
TSKS	-7.61521	0.000795347	0.008723	down
AP006284.1	-6.45456	0.000792139	0.00870064	down
AC024257.3	-2.36223	0.000791828	0.00869994	down
SERPINB2	-4.08943	0.000788675	0.00866801	down
AC123912.4	-6.30179	0.000778379	0.00856929	down
E2F2	-2.00594	0.00077781	0.00856929	down
DPYSL4	2.69266	0.000776052	0.00855338	up
AC005725.1	-4.8108	0.000776023	0.00855338	down
MYH3	-2.08836	0.000768137	0.00848479	down
S100B	-2.87655	0.000761522	0.00841967	down
AATK	-2.02853	0.000760217	0.00841062	down
AC083843.3	-2.74407	0.00074914	0.0083037	down
AL357078.3	-4.50598	0.000747876	0.00829492	down
AP003117.1	-2.1352	0.000744206	0.00826206	down
FAM153C	-6.38716	0.000742979	0.00825104	down
AL021391.1	-6.36239	0.00073941	0.0082166	down
SCN11A	-2.03676	0.000738893	0.00821346	down
GRID2IP	-6.52019	0.000736631	0.00819091	down
AC004921.1	-4.53746	0.000735548	0.00818405	down
BANK1	-2.88692	0.000732869	0.008162	down
SLC27A6	-2.0923	0.000730585	0.00814173	down
TMPRSS5	-3.35759	0.000729635	0.00813373	down
AC245041.2	-4.56946	0.000726126	0.0081109	down
SPTSSB	-5.60617	0.000726073	0.0081109	down
AL355596.1	-7.69509	0.000724414	0.00809867	down
FGF5	4.28967	0.000722842	0.00808624	up
LINC01133	-6.51886	0.000721746	0.00807657	down
P2RY2	-2.59342	0.000719071	0.00805433	down
LDLRAD4-AS1	-6.60605	0.000717063	0.0080344	down
BEAN1	2.32852	0.000716705	0.00803295	up
SRSF12	2.31556	0.000716173	0.00802956	up
AL122008.3	-6.44932	0.000701095	0.0078756	down
TMEM110-MUSTN1	-2.39593	0.000700519	0.00787165	down
C6orf132	-2.03974	0.00069962	0.00786658	down
TMPRSS4	-7.79743	0.000698596	0.00785758	down
CDHR1	-8.62628	0.000692846	0.00779791	down
PRIMA1	-3.1814	0.000688704	0.00776079	down
SERPINA5	-5.81704	0.000685965	0.00773285	down
DBX2	-4.98074	0.00068079	0.00768439	down
PNMA6B	2.26469	0.000679171	0.00767105	up
PLLP	-2.41772	0.000674282	0.00762074	down
KIF1A	-2.62273	0.000671625	0.00759761	down
LEF1-AS1	2.50461	0.000670802	0.00759118	up
ACPP	-2.74218	0.000665571	0.00754171	down
ADAMTSL3	-2.22987	0.000660922	0.00749144	down
CPB1	-2.72625	0.000656361	0.00744215	down
ANKRD30B	-3.68976	0.000655854	0.00743881	down
TRHDE	-3.06099	0.000654041	0.00742304	down
SERPINB4	7.49101	0.000652029	0.0074026	up
ALOX12P2	-2.83908	0.000650767	0.00739065	down
SERPINA3	-2.54207	0.000646385	0.00734565	down
BRINP3	-5.6474	0.000645654	0.00733971	down
USP44	-2.64225	0.000642793	0.00730956	down
TRABD2B	-2.80951	0.000637215	0.00725082	down
AC024337.2	-4.43082	0.000634914	0.00722699	down
AC105137.3	-2.89208	0.000628029	0.00715558	down
ASIC2	-2.9511	0.00062694	0.00714781	down
TRIM72	-6.46096	0.000624777	0.00712778	down
CKMT2	-3.83249	0.000620379	0.00708242	down
ZNF676	-2.34634	0.00061054	0.00698807	down
AC006600.2	-6.43636	0.000605863	0.00694359	down
BX088651.4	-2.34936	0.000603867	0.00692297	down
CNTNAP2	2.79293	0.000599969	0.00688253	up
SAPCD2	-2.46358	0.000596754	0.00685038	down
SFRP4	2.85713	0.000595397	0.00683927	up
SBSPON	-2.93759	0.000595034	0.00683735	down
FAM238C	-4.61938	0.000593528	0.0068245	down
LINC02201	4.99276	0.000591455	0.00680441	up
TXK	-2.15666	0.000591367	0.00680441	down
KLRG2	-4.82641	0.000589361	0.00679216	down
AC137936.1	-6.30124	0.000589314	0.00679216	down
AC093330.2	-2.28419	0.000588799	0.00679014	down
HMGN1P13	6.11029	0.00058433	0.00674748	up
DLX3	-3.86298	0.000582658	0.00673482	down
CCL24	-6.73131	0.00058021	0.00671094	down
MYBPC1	-5.46415	0.000576024	0.00666691	down
CD24	-2.31499	0.000574136	0.00665164	down
GPIHBP1	-2.60037	0.000573285	0.00664397	down
PTCHD3	-6.41086	0.000571761	0.0066285	down
SAA2-SAA4	-7.80085	0.000567526	0.00658592	down
WDFY3-AS2	-2.12466	0.000561777	0.00652352	down
LHX9	4.86405	0.000559693	0.00650363	up
SLC15A2	-2.03393	0.000558962	0.00649729	down
ZNF728	-4.40566	0.000558861	0.00649729	down
AL390195.2	-2.1509	0.000557793	0.006488	down
SOAT2	-7.32183	0.000555384	0.0064664	down
KCNRG	-3.45172	0.000552548	0.00644193	down
AC007785.1	5.56363	0.000550251	0.00641941	up
GGT6	-6.50949	0.000547732	0.00639854	down
AP000695.1	2.48624	0.000547729	0.00639854	up
LINC00504	-2.01547	0.000542709	0.0063483	down
TNS4	-5.62139	0.000539911	0.00631978	down
SERPINB5	-6.46329	0.000532676	0.0062476	down
CDKL2	-4.57632	0.000522982	0.00614634	down
CLVS1	-6.63518	0.000522415	0.00614367	down
ANKRD20A11P	-3.62996	0.000522411	0.00614367	down
GJB6	-5.81605	0.000520002	0.0061235	down
CLVS2	-5.0912	0.000513803	0.00606067	down
LINC01705	4.70506	0.000512145	0.00604314	up
AL034346.1	6.96862	0.000510228	0.00602998	up
HOXA5	-2.08467	0.00050991	0.00602892	down
FBN3	-6.38	0.000508757	0.00601732	down
DNMT3B	2.07412	0.00050741	0.00600735	up
AC108860.2	-7.00961	0.000504627	0.00598258	down
PNLDC1	-4.52102	0.000503481	0.00597101	down
ATP10B	-4.90535	0.000501284	0.00594696	down
AC105345.1	-2.26045	0.000500563	0.00594042	down
LINGO2	3.37519	0.000499403	0.00592866	up
SULT1A1	-2.17295	0.000498541	0.00592243	down
AC108215.1	-5.0715	0.000497964	0.00591758	down
HAO2	-5.44002	0.000494346	0.00588454	down
AF131215.4	-2.6988	0.000491456	0.00585213	down
PLCXD3	-3.85368	0.000490202	0.00583917	down
HMGA2	3.08731	0.000488883	0.00582544	up
LGI2	2.34363	0.000484166	0.00577512	up
PEX5L	-4.48847	0.000482764	0.00576231	down
CADPS	2.26486	0.00048064	0.00574085	up
WNT4	-3.6315	0.000480487	0.00574085	down
AL117350.1	-6.44576	0.000476293	0.00569765	down
CNFN	-3.77512	0.000474994	0.0056889	down
ANGPTL7	-3.87056	0.000474541	0.00568737	down
LIPE	-6.22379	0.000474373	0.00568729	down
C16orf89	-7.6774	0.000473341	0.0056788	down
LOR	-9.69869	0.000472325	0.00567035	down
PRR15L	-7.10043	0.000471441	0.00566569	down
LINC01366	-6.56319	0.000470823	0.00566183	down
AC005972.1	6.77755	0.000468285	0.00563741	up
GJA1P1	2.19534	0.000464242	0.00560219	up
RFPL1	6.9549	0.000460843	0.00556499	up
METTL24	-3.44751	0.00045973	0.00555346	down
TOMM6	3.06975	0.000458934	0.00554575	up
ATP2B2	-2.38295	0.000456862	0.00552643	down
FZD9	3.1255	0.000453955	0.00549695	up
STRA6	3.61566	0.000451191	0.00546913	up
DEFB118	-6.68755	0.000447451	0.00542943	down
RSPO1	-2.45299	0.000445113	0.00540292	down
NKAIN3	2.15715	0.000442276	0.00537592	up
UBXN10	-2.35255	0.00043935	0.00535243	down
RGS8	5.23056	0.000437124	0.00532998	up
OTX1	-6.99386	0.000434845	0.0053095	down
AC009407.1	-6.79969	0.000427177	0.00522496	down
LINC01239	-3.03312	0.000426222	0.0052169	down
AC007663.2	-4.90096	0.000425268	0.00521121	down
AIRE	6.66759	0.000417219	0.00511742	up
EVI2A	2.20564	0.000416709	0.00511295	up
AC107072.2	3.65825	0.000411004	0.00505178	up
AL450992.2	-3.58574	0.000407776	0.00502089	down
TMEM38A	-2.03104	0.000403987	0.00498473	down
AL031590.1	-6.42362	0.00040221	0.00496805	down
KCNK4-TEX40	3.94684	0.00039963	0.00494139	up
AL136040.1	-6.77771	0.000399382	0.00494007	down
ENPP5	-2.54516	0.000396698	0.00491032	down
MOGAT1	-6.69727	0.000392016	0.00485751	down
LOXL4	-2.95192	0.000387819	0.0048106	down
MYO1H	3.88932	0.000385663	0.00479062	up
AL139300.2	-6.40164	0.000383586	0.00476821	down
LRRC8D	-2.19795	0.000381981	0.00475161	down
PCP2	-6.8906	0.000381953	0.00475161	down
AC025423.4	-4.57438	0.000381438	0.00474992	down
KRTAP5-10	-6.87678	0.000381269	0.00474949	down
HBA1	-2.90782	0.00037421	0.00466985	down
SOX21-AS1	-3.05845	0.000374007	0.00466897	down
TCHH	-5.44891	0.000372149	0.00464908	down
CLEC2A	3.6752	0.000370975	0.00463607	up
TMEM221	-4.47156	0.000369181	0.00462022	down
CECR7	-2.2235	0.000368601	0.00461625	down
HIST2H3DP1	2.45365	0.000368059	0.00461111	up
CPAMD8	-2.50508	0.000366218	0.00459133	down
TCF23	-4.73846	0.000366088	0.00459133	down
HTR6	7.44278	0.000364364	0.00457581	up
SEL1L2	-6.51103	0.000362096	0.00455429	down
FOXD2	-3.7589	0.000356591	0.00449148	down
LINC02066	-6.84589	0.000354631	0.00447	down
AC026877.1	-2.56622	0.000354244	0.00446674	down
ONECUT2	2.95746	0.000354097	0.00446648	up
RAB40AL	-2.82039	0.000353836	0.00446479	down
CAPN12	-3.13616	0.000350922	0.0044328	down
ZC2HC1C	-3.50386	0.00034901	0.00441183	down
FAM225B	2.20073	0.00034754	0.00439483	up
AP000695.3	2.17892	0.000347528	0.00439483	up
UBA52P6	3.79261	0.000347313	0.00439483	up
AP3B2	-3.76186	0.000343474	0.00434968	down
AL513165.2	2.67371	0.000338158	0.00428855	up
ALOX12B	-9.94791	0.000333717	0.00424296	down
IYD	-6.52308	0.00033343	0.00424084	down
ECHDC2	-2.25189	0.000328952	0.004193	down
NDUFB4P11	-6.89002	0.000327634	0.00417924	down
RGL3	-2.65652	0.000327608	0.00417924	down
THBS1	2.35665	0.000327005	0.00417425	up
C1QTNF4	-3.63417	0.000326644	0.00417116	down
L1TD1	-4.49605	0.000325446	0.00415888	down
ADGRF4	-10.0752	0.000323831	0.00414256	down
LINC02437	-6.6026	0.000322754	0.004132	down
SCN3A	-2.70729	0.000318469	0.00408161	down
FOXO6	-2.27701	0.000315789	0.0040517	down
SERPINB12	-10.4229	0.000311466	0.00400356	down
LINC01094	2.47829	0.0003104	0.00399192	up
ALDH1A2	-3.41565	0.000310224	0.00399192	down
CORO6	-2.22924	0.000305787	0.00394646	down
FAM153B	-6.86168	0.000305373	0.00394385	down
SLC14A1	-3.65477	0.000305163	0.00394275	down
KCNIP2	-3.48934	0.000304191	0.00393309	down
TP73	-4.59624	0.000303736	0.00392864	down
SORL1	-2.084	0.000303701	0.00392864	down
SYN2	-3.01824	0.000302549	0.00391763	down
FOSL2	2.37097	0.000298249	0.00387051	up
KCNG3	-6.52467	0.000297525	0.00386397	down
AQP5	-7.46239	0.000296212	0.00384835	down
AC004816.1	-6.64698	0.000294059	0.00382603	down
ADRA1B	-3.87175	0.000292097	0.00380474	down
NTRK1	4.89708	0.000290756	0.00378868	up
AC005162.2	-6.76007	0.000289974	0.0037813	down
SLC5A9	-6.49472	0.000289869	0.0037813	down
HBB	-3.25254	0.000288657	0.00377067	down
TATDN2P3	-4.77754	0.000288	0.00376534	down
HBA2	-2.88606	0.000286581	0.00374959	down
NECTIN3-AS1	-6.66753	0.000286469	0.00374959	down
IGSF9	-4.64241	0.000284113	0.00372423	down
CNGA1	-3.96879	0.000282906	0.00370981	down
MOGAT2	-4.83827	0.000281582	0.00369382	down
ESR2	-3.60864	0.000279484	0.00366767	down
LINC01124	-4.86116	0.000278626	0.00365777	down
STAC	2.45133	0.000276469	0.00363218	up
TMEM61	-6.75083	0.000274344	0.00360831	down
DGUOK-AS1	-4.85729	0.000271985	0.00357863	down
CXCL1	-4.17043	0.000270298	0.00356043	down
ACE2	-6.90603	0.000269379	0.00354965	down
AC110285.2	-2.09341	0.000268991	0.00354587	down
AC092598.1	6.7088	0.000268947	0.00354587	up
AC022762.2	-2.23469	0.000268544	0.00354264	down
AC106897.1	2.89403	0.000266578	0.00352068	up
BMP5	-4.82731	0.000266248	0.00351896	down
AC011466.1	6.71471	0.000265661	0.00351253	up
FOXN1	-4.89835	0.000265501	0.00351174	down
AC091132.6	-3.00119	0.000263399	0.00348614	down
ASPHD1	4.95721	0.000258639	0.00342872	up
PLAG1	-2.49579	0.000258311	0.00342567	down
ITLN2	-6.96229	0.00025582	0.00339777	down
GPR88	4.49825	0.000254604	0.00338342	up
AC034206.1	-3.9173	0.000254103	0.0033788	down
LRRC17	2.05614	0.000254061	0.0033788	up
KPRP	-12.2991	0.000252502	0.00336005	down
OR7E28P	-6.48942	0.000248417	0.00331071	down
AP003351.1	8.16367	0.000246981	0.00329283	up
C10orf90	-4.26347	0.000245693	0.00327815	down
TPPP	-2.90848	0.000245552	0.00327751	down
ITGA7	-2.20119	0.000245431	0.00327751	down
NUGGC	-6.52263	0.000245185	0.00327635	down
FAM25BP	-7.64482	0.000239955	0.00321258	down
AC126773.4	-6.60329	0.000238078	0.00319232	down
ADAMTS9-AS1	-5.38953	0.000236792	0.00317629	down
CA2	-3.12881	0.00023642	0.00317252	down
S100A8	-2.90719	0.000235857	0.00316738	down
AC007036.2	-4.8118	0.000235304	0.00316116	down
SPOCK1	2.45072	0.000234816	0.00315581	up
ERP27	-2.44394	0.00023463	0.00315452	down
SNORD114-20	2.13589	0.000230608	0.0031064	up
NWD2	-7.49011	0.000230515	0.00310634	down
AC024909.3	-3.07431	0.00023045	0.00310634	down
AC004982.2	-3.68709	0.000228786	0.00308541	down
HSD52	-6.50623	0.000226033	0.00305179	down
GDF10	-2.37436	0.000225593	0.00304702	down
RHPN1	-2.12414	0.000224677	0.00303699	down
UGT1A6	-7.44517	0.000222575	0.0030109	down
AC096745.2	-3.50457	0.000220724	0.00298931	down
KLHL32	-5.55003	0.00021837	0.00295972	down
RBP5	-2.10806	0.000217914	0.00295468	down
B3GALT5	-2.21179	0.000216471	0.00294078	down
AL359715.5	2.40068	0.000216149	0.00293755	up
AC104964.3	-2.53671	0.000215519	0.00293012	down
SEZ6L2	3.64525	0.000215123	0.00292587	up
HAL	-10.7276	0.000214857	0.00292339	down
C19orf33	-3.95502	0.000214659	0.00292183	down
RASEF	2.26245	0.000214258	0.0029175	up
C1orf115	-2.05483	0.0002131	0.00290399	down
HAP1	-6.87778	0.000212899	0.0029035	down
RAB19	-4.99631	0.000211603	0.00288807	down
AC008536.1	2.1143	0.000206408	0.00282045	up
ZIC5	8.21651	0.000206151	0.00281804	up
PGA5	-3.72657	0.000204902	0.00280315	down
NECTIN4	-5.57649	0.000204814	0.00280303	down
AL359715.2	2.11586	0.000203707	0.00279006	up
NMUR1	-4.71047	0.000203326	0.00278702	down
CLIC5	-2.29972	0.000201556	0.0027681	down
SLURP2	-7.35963	0.000200878	0.00276292	down
LINC00648	-7.00203	0.00020036	0.0027582	down
PCDHGA1	3.37173	0.000199783	0.00275243	up
AC006030.1	-4.68208	0.000199682	0.00275212	down
PRSS12	-2.09093	0.000197411	0.0027251	down
LMOD1	-2.04984	0.000191952	0.00265705	down
CLCNKA	-5.88244	0.000191556	0.00265262	down
ST6GAL2-IT1	6.79402	0.000190837	0.0026437	up
PLXNA4	-2.16483	0.000188926	0.0026193	down
AC018630.6	-2.29199	0.000188061	0.00260834	down
CDHR3	-2.05025	0.000187983	0.00260828	down
P2RY4	-6.63433	0.000187457	0.00260201	down
KRT80	-3.30062	0.000187382	0.002602	down
FOXL1	2.16893	0.000186079	0.00258595	up
LINC00327	2.13224	0.000183778	0.002556	up
GRHL3	-5.28043	0.000182586	0.00254043	down
AC107021.2	2.31326	0.000181907	0.00253199	up
ASPRV1	-3.77244	0.000181734	0.00253058	down
CAVIN4	2.15426	0.000181343	0.00252614	up
AL031768.1	-5.36205	0.000181154	0.00252551	down
AC010969.1	-6.86037	0.000180742	0.00252177	down
LINC01060	3.63082	0.00018068	0.00252177	up
OLAH	-7.46758	0.000179243	0.00250649	down
VSNL1	2.52748	0.000177474	0.00248804	up
MT1M	-2.09577	0.000175879	0.00246666	down
MMP1	3.28876	0.000175851	0.00246666	up
FNDC1-IT1	4.48396	0.000164605	0.00231873	up
CYP4Z2P	-6.5745	0.00016429	0.00231523	down
FP671120.3	-5.83862	0.000163938	0.00231213	down
EPHX3	-3.32995	0.000163651	0.00230903	down
TMC4	-2.92427	0.000162274	0.00229185	down
AC084880.1	-4.27242	0.0001622	0.00229185	down
TRPV3	-2.0779	0.000161471	0.00228376	down
SLC26A9	-6.77052	0.000161409	0.00228376	down
NUPR2	-6.87653	0.000160007	0.00226579	down
AL139423.1	-6.87653	0.000160007	0.00226579	down
LRRC7	-2.84635	0.000159465	0.00225994	down
SFTA1P	3.85629	0.000156885	0.00222517	up
SNAP25-AS1	5.43751	0.000154218	0.00219088	up
IFNE	4.47873	0.000153473	0.00218206	up
AC138150.2	-6.92962	0.000152763	0.00217461	down
HRC	-2.07397	0.000151703	0.00216039	down
TMPRSS3	-4.22343	0.000151413	0.00215802	down
SYNE4	-6.70317	0.000149909	0.00214025	down
NPY2R	-6.93046	0.000149442	0.00213513	down
CNIH3	2.49956	0.000149262	0.00213429	up
AC091182.2	3.10452	0.000149202	0.00213429	up
SULF1	2.42061	0.000146263	0.00209568	up
H19	3.05263	0.000144837	0.00207694	up
ST3GAL5-AS1	-2.44215	0.000144573	0.002074	down
INPP5J	-2.8459	0.00014266	0.00204782	down
ALDH1L2	2.12494	0.000142203	0.00204252	up
ANXA3	-5.75739	0.000141965	0.00203992	down
AC010503.4	-5.06389	0.000139812	0.00201228	down
CRCT1	-10.1044	0.000137853	0.00198653	down
VIT	-8.09499	0.000136567	0.00197204	down
STK33	-4.91689	0.000136337	0.00196953	down
CHI3L2	-3.99468	0.0001343	0.00194331	down
CBLN2	3.6204	0.000133493	0.00193425	up
AP005205.2	4.24421	0.000131466	0.00190623	up
CYR61	2.98965	0.000130944	0.00189944	up
KARSP2	-6.99907	0.000130917	0.00189944	down
NEFH	3.60456	0.000130068	0.00188986	up
SLC12A8	2.1635	0.000129953	0.00188898	up
C9orf24	-6.72584	0.000129357	0.00188109	down
[truncated: 1,736 more rows]
