# Supplementary material for: Combined analyses of RNA-sequence and Hi-C along with GWAS loci—A novel approach to dissect keloid disorder genetic mechanism
Source: PLoS Genet. 2022 Jun 16;18(6):e1010168. doi: 10.1371/journal.pgen.1010168 (PMC9202908; doi:10.1371/journal.pgen.1010168)
Supplement: S4 Table — (XLSX) [file pgen.1010168.s012.xlsx]

## Sheet: Sheet1
Gene Symbol	log2FC	P-value	FDR	Style
ARHGAP11B	4.10025	0.0499933	0.353961	up
RARG	-2.69375	0.0495986	0.352276	down
APCDD1L-AS1	4.49524	0.0495823	0.352212	up
PRSS23	2.72231	0.0495643	0.352151	up
CHRNA9	6.10655	0.0493354	0.351282	up
AC008105.1	-3.30004	0.0493323	0.351282	down
AL136317.2	-4.95665	0.0492845	0.351139	down
AQP7	-6.07629	0.0492574	0.351058	down
C3	-2.89572	0.049254	0.351058	down
LINC02296	6.01841	0.0492281	0.351007	up
WDR7	-6.20083	0.0491718	0.35069	down
COQ8A	-2.16287	0.0491335	0.350515	down
MOV10	3.62325	0.0491329	0.350515	up
TRIM14	-2.13134	0.0490857	0.350294	down
PPP1R16A	4.82133	0.0490505	0.350163	up
EP400NL	6.01881	0.0490379	0.350122	up
MPP1	-2.08432	0.0489443	0.349774	down
AC007161.3	-5.50947	0.0489324	0.349722	down
LY6E	-2.30391	0.0488842	0.349486	down
CREM	2.19916	0.0488346	0.349309	up
FAM86C2P	-5.0829	0.0488342	0.349309	down
CHD7	-2.78933	0.0487644	0.349026	down
LMBR1	-2.83461	0.0487489	0.348932	down
CPB2-AS1	-6.10417	0.0487045	0.348749	down
IQCK	4.44511	0.0485637	0.348043	up
TMEM54	3.41716	0.0485236	0.347823	up
MIR205HG	-6.15638	0.0484956	0.347673	down
ARHGAP26	-3.58678	0.0484954	0.347673	down
ZNF664	3.36869	0.0484618	0.347531	up
MBD5	-2.67753	0.0484324	0.347388	down
OAT	-2.30169	0.0484111	0.347286	down
SMIM2-AS1	-6.07206	0.0482889	0.346802	down
PYROXD2	-3.37502	0.0482821	0.346796	down
AL133370.1	-4.22304	0.048251	0.346635	down
MRE11	-4.14481	0.048218	0.346487	down
AC020891.1	-4.1219	0.0482168	0.346487	down
AF064860.2	-6.05966	0.0481817	0.34639	down
EVI5	3.48291	0.0481806	0.34639	up
SLC22A5	-4.5763	0.0481648	0.346339	down
CYP39A1	-4.18654	0.0481367	0.346204	down
PAMR1	-4.18654	0.0481367	0.346204	down
RARG	3.76679	0.047993	0.345623	up
LINC00598	-6.16314	0.0479252	0.345236	down
CD34	-3.49531	0.0477938	0.344591	down
C1orf186	-4.95439	0.0477816	0.34452	down
BCL3	-2.71013	0.0476613	0.343853	down
LYRM2	-3.16933	0.0476385	0.343739	down
BANF1	3.11671	0.0476074	0.343615	up
SGIP1	4.97558	0.0475912	0.343548	up
CYP2E1	-2.42352	0.0475891	0.343548	down
LINC01060	3.07576	0.0475547	0.343384	up
JAK2	-2.09302	0.0475294	0.343253	down
RUNX2	2.74612	0.0475172	0.343253	up
ATP5J2-PTCD1	-2.90673	0.0475061	0.343215	down
CNTRL	-2.68965	0.047504	0.343215	down
NIPA1	-3.29322	0.0475038	0.343215	down
AC090616.6	-2.34834	0.0474474	0.34296	down
MIAT	6.33084	0.0473019	0.342292	up
CDK10	4.00687	0.0472935	0.342265	up
SLC50A1	2.82442	0.0472553	0.342088	up
EFNA5	-2.28679	0.0472368	0.342088	down
AC007277.1	-3.1013	0.0472283	0.342063	down
NAGPA-AS1	2.33482	0.047163	0.341855	up
HLA-F	2.10695	0.0470942	0.341506	up
AC004839.1	-2.45488	0.0470723	0.341419	down
APOL3	-5.00883	0.04706	0.341375	down
MIR100HG	-2.97623	0.0470275	0.341273	down
AC013565.1	2.83735	0.0470087	0.341219	up
PCAT14	-6.1252	0.0469678	0.341057	down
AC013652.1	-6.16905	0.0469404	0.340958	down
C8orf76	6.11039	0.0468529	0.340556	up
LINC01004	-6.10118	0.0467722	0.340169	down
CHN1	-2.07108	0.046758	0.340083	down
TMEM39B	-2.43	0.0467255	0.339952	down
ORAI2	6.06829	0.0466663	0.339683	up
LINC01140	-3.63228	0.0465621	0.33914	down
SEMA4B	-2.50691	0.04654	0.339063	down
CU634019.6	2.95834	0.046494	0.338838	up
DOCK6	-3.51483	0.0464853	0.338813	down
GTF3C1	5.81799	0.0464824	0.338809	up
COPS9	2.95276	0.0464347	0.338562	up
AC099568.2	-3.24077	0.0464173	0.338485	down
LINC02298	3.46318	0.0463933	0.338376	up
TTN-AS1	6.12828	0.0463877	0.338369	up
CDH26	-6.21405	0.0463715	0.338317	down
HCG27	-2.58516	0.0462693	0.337834	down
LINC00968	-3.11019	0.0461356	0.337309	down
ABCC1	-3.11091	0.0461207	0.337251	down
ANKDD1A	-2.46171	0.0460885	0.337103	down
AC021483.2	-2.66796	0.0460392	0.33697	down
ANO1-AS2	6.15686	0.0460279	0.336918	up
ANK2	-2.67936	0.0460077	0.336837	down
LINC01909	-2.51977	0.0459765	0.336675	down
LINC00339	6.09552	0.045968	0.336635	up
LINC01128	6.44891	0.0459551	0.336635	up
S100A8	-3.01769	0.045952	0.336635	down
GNAS	-6.04658	0.0458862	0.336379	down
AC243772.2	-3.16232	0.0455775	0.334996	down
GMDS	-2.88979	0.045528	0.334712	down
COMMD3-BMI1	2.05389	0.0454453	0.334276	up
TRAPPC8	-2.87589	0.0453918	0.334029	down
SLC6A6	-2.49537	0.0453718	0.333964	down
TMED4	6.11254	0.0453463	0.333865	up
ST5	2.69594	0.0453074	0.333756	up
AZIN1-AS1	4.91107	0.0451748	0.333143	up
CRACR2A	-2.98689	0.0450804	0.3327	down
AZIN1-AS1	-2.27765	0.0450296	0.332502	down
MFSD14C	-3.20332	0.0448925	0.332005	down
PDE4B	-6.13965	0.044856	0.331799	down
MIR503HG	3.05437	0.0448214	0.331625	up
AC233702.10	3.52731	0.0448079	0.331542	up
AC010980.1	6.23213	0.0447957	0.331539	up
FMO1	-7.00817	0.0447595	0.331399	down
MAPK10	-5.06984	0.0447333	0.331237	down
SFTA1P	3.86537	0.0446754	0.330957	up
LGI4	-2.82153	0.0446498	0.330879	down
AC083923.2	-3.38107	0.0446247	0.330764	down
USP53	-2.84246	0.0446104	0.330707	down
COQ8A	-3.05427	0.0445956	0.330631	down
ULK4P3	6.24107	0.0445706	0.330478	up
MAFTRR	-4.55661	0.0445248	0.330288	down
B3GNT5	6.11606	0.0445096	0.330208	up
AL391425.1	6.11803	0.0444614	0.329995	up
SLC38A1	-6.1557	0.0444473	0.329927	down
FHAD1	3.44083	0.0443408	0.329349	up
TMEM139	-5.03743	0.0443118	0.329286	down
C17orf62	6.11956	0.0442789	0.329142	up
LRMDA	-2.06639	0.0441412	0.328557	down
LINC00969	-2.44504	0.0441266	0.328534	down
DPH7	2.31219	0.0441045	0.328451	up
IDE	-2.62981	0.0440984	0.328439	down
DNAJC16	-2.75467	0.0440866	0.328384	down
SDCBP2-AS1	-3.30052	0.0439967	0.327961	down
PMM2	-2.46371	0.0439609	0.327788	down
NFASC	-2.65024	0.0439338	0.32769	down
LRMDA	-3.51195	0.0438774	0.327385	down
TINAGL1	-2.06695	0.0438089	0.327038	down
LIMD1-AS1	-3.35867	0.0437529	0.32682	down
GALNT16	-3.78529	0.0437414	0.326815	down
SOX9-AS1	-6.16349	0.0437152	0.326668	down
PSIP1	-3.50945	0.0436922	0.326636	down
NDUFAF5	3.35794	0.0436573	0.326465	up
ACADVL	-6.10083	0.0436433	0.326426	down
LINC02450	6.14608	0.0436393	0.326413	up
AC087741.1	-5.05891	0.0436347	0.326395	down
AL365181.2	-4.35619	0.043593	0.326182	down
AC015540.1	-4.38909	0.0435567	0.326028	down
CU633906.2	3.17119	0.0435357	0.325951	up
URAHP	-6.2489	0.0434395	0.32551	down
LINC00870	6.5246	0.043399	0.325288	up
VLDLR-AS1	6.1608	0.0433961	0.325283	up
TPRG1	-2.86079	0.043394	0.325283	down
MACROD1	-4.14417	0.0433879	0.325283	down
AC007278.2	-4.14359	0.043384	0.325283	down
PARP16	-4.31814	0.0433753	0.325283	down
NHEJ1	-4.64319	0.0433578	0.325276	down
GGT3P	-6.19821	0.0433444	0.325264	down
PSMG3-AS1	6.2412	0.0433085	0.325103	up
THADA	-3.65771	0.0432995	0.325101	down
MYEOV	-3.6017	0.0432992	0.325101	down
NOP14-AS1	-2.72295	0.043289	0.325101	down
AC105233.5	-2.59097	0.0432739	0.325091	down
AGTPBP1	-6.18103	0.0432195	0.324759	down
PEMT	-3.84693	0.0432028	0.324699	down
AC068888.1	-3.66436	0.0431903	0.324659	down
AC021739.3	-3.44784	0.0430538	0.32406	down
AC092902.5	6.17711	0.0430094	0.323874	up
SPAG7	2.72845	0.0430083	0.323874	up
C1S	-3.70187	0.0429057	0.323307	down
CYP24A1	4.73409	0.0428775	0.323211	up
HMBOX1	-4.22296	0.0428506	0.323084	down
AC004466.1	-2.13807	0.042839	0.323018	down
AC037198.2	2.07416	0.0428321	0.322997	up
USP6NL	-2.082	0.0426798	0.322276	down
AC092894.1	-6.2458	0.042615	0.321983	down
C10orf55	2.06494	0.0425945	0.321862	up
GNAS	-6.12802	0.0425849	0.321854	down
AC069208.1	-2.4749	0.0425815	0.321852	down
TINAGL1	-2.06924	0.0425161	0.321551	down
AP003392.5	-2.29056	0.0425155	0.321551	down
AMY2B	-2.82422	0.0424854	0.321419	down
DKK1	-6.20971	0.0423718	0.320849	down
MIR503HG	2.91107	0.0423601	0.320829	up
PTH1R	4.07215	0.0422854	0.320505	up
ADTRP	6.5715	0.0422767	0.320473	up
XRRA1	3.29523	0.0422713	0.320473	up
AC021242.3	2.57978	0.0422559	0.320429	up
NEBL	-3.09731	0.0422304	0.320318	down
DNAH11	6.71404	0.0421136	0.319825	up
NDC1	-4.97	0.0420443	0.319446	down
CYTH1	-2.61829	0.0419791	0.319138	down
AC108474.1	-2.53554	0.0419167	0.318803	down
AC116096.1	-3.62912	0.0417295	0.31782	down
TP73-AS1	-6.21364	0.0416934	0.317691	down
LYSMD4	-2.01468	0.0416783	0.317675	down
ATP5B	2.63708	0.0416492	0.317616	up
SIRPB2	-4.394	0.0416333	0.317543	down
YEATS2-AS1	-3.24999	0.0415654	0.317238	down
AC009950.1	-3.10257	0.0415458	0.317147	down
AC011476.2	-3.33312	0.0415329	0.317104	down
MEG8	3.4282	0.0414911	0.316882	up
NT5C	2.30796	0.0414772	0.316825	up
CCNY	2.77765	0.0414148	0.316512	up
AP000892.2	2.23057	0.0413848	0.316348	up
AC093382.1	-4.90486	0.0413801	0.316334	down
KRT7	-6.44703	0.041353	0.316186	down
ETV5	-2.08477	0.0413294	0.316087	down
PLCG2	-3.98164	0.0413129	0.316036	down
GLRX3	-3.87178	0.0413066	0.316011	down
LNPK	3.77545	0.0412941	0.31598	up
SSBP3-AS1	-3.25565	0.041274	0.315843	down
SULF2	2.92512	0.0411877	0.315502	up
AC026412.1	-6.45472	0.0411844	0.315499	down
AWAT1	-6.39234	0.0411672	0.315416	down
AL365203.1	4.99798	0.0411654	0.315416	up
Z98749.2	-6.18012	0.041136	0.315275	down
SNHG17	2.57921	0.041136	0.315275	up
AC140479.4	4.01149	0.0409845	0.314601	up
AC008760.1	-6.30287	0.0409718	0.314553	down
MTHFD2	-2.02928	0.0407343	0.31333	down
FAM228B	3.58974	0.0406778	0.313081	up
LY6G5B	-2.79898	0.0406635	0.313029	down
AC026803.1	2.99382	0.0406435	0.312923	up
UBE2B	-3.77346	0.0406212	0.312825	down
LINC00327	2.52188	0.0406135	0.312822	up
AP006222.1	2.89542	0.0405957	0.312766	up
TRAPPC9	-3.67361	0.0405891	0.312732	down
NFS1	-5.53819	0.0405511	0.312523	down
TMEM182	6.21898	0.0404699	0.312089	up
AC226119.1	4.94932	0.0404074	0.311771	up
ELOVL1	6.21243	0.0403726	0.31158	up
SCAMP1	4.25205	0.0403047	0.311203	up
CLIC5	-6.25483	0.0402466	0.31099	down
MSRA	-3.32957	0.0401942	0.310673	down
CD4	-6.25885	0.0401633	0.310499	down
SMC2-AS1	-6.26038	0.0401485	0.310439	down
LAMA5	-2.6973	0.0401241	0.310348	down
SPAG1	-6.26914	0.0401206	0.310348	down
LINC00969	-4.26728	0.0400995	0.310228	down
GNAS	-7.18281	0.0399858	0.309728	down
SEMA6A-AS1	-4.62917	0.0398723	0.309208	down
LINC01094	3.62039	0.03985	0.309153	up
COL8A1	2.64796	0.039846	0.309153	up
OTUD3	-2.1108	0.0398023	0.308901	down
LINC00894	-6.27448	0.0397574	0.308681	down
SUGCT	5.03324	0.0397106	0.308431	up
CYTOR	-6.2301	0.0396613	0.308177	down
RERE	-5.08707	0.0396218	0.307963	down
ICA1	-4.75304	0.0396157	0.307936	down
AC004982.2	-4.39187	0.0394422	0.307151	down
NMNAT3	-6.37249	0.0394031	0.306956	down
CLUHP3	-6.28268	0.0392379	0.306187	down
UBE2Q2L	-6.25155	0.0392069	0.306036	down
ZIC4	6.28873	0.0391773	0.305907	up
COLEC12	-4.88891	0.039177	0.305907	down
AC006262.1	2.98373	0.0391583	0.305791	up
PIFO	-3.24964	0.0391431	0.305737	down
TMEM198B	-4.26374	0.0390736	0.305387	down
CNOT1	6.26976	0.0390592	0.305322	up
THBS4	2.95592	0.0390196	0.305142	up
SOD2	-6.29851	0.0390158	0.305128	down
LAMB1	4.70816	0.0390061	0.305116	up
LINC02361	-3.51185	0.0389927	0.30506	down
PAPOLA	-2.07464	0.0389919	0.30506	down
NFATC1	-2.18224	0.038929	0.304771	down
IGF2BP2	-2.66306	0.0388732	0.304463	down
ETV1	-4.22448	0.0388533	0.304387	down
TNS3	-2.56457	0.0388345	0.304304	down
DGKI	3.83681	0.0388165	0.304228	up
AL121749.1	3.60849	0.0387734	0.304002	up
C8orf31	-3.48231	0.038759	0.303905	down
CCDC141	-4.51434	0.0387294	0.303722	down
AC024940.1	-6.50048	0.0387263	0.303713	down
PAPPA2	-6.44069	0.0387202	0.3037	down
CU634019.4	6.26804	0.0387023	0.303637	up
CXXC4	-4.53217	0.0385641	0.302874	down
GALNS	4.0221	0.0385331	0.302742	up
SIK3	-2.59392	0.0385135	0.302645	down
SCNN1A	-5.21781	0.0384979	0.302594	down
HABP4	-2.16268	0.0384647	0.302429	down
ELMO2	2.14869	0.0384075	0.302141	up
FRG1HP	2.32882	0.0383422	0.301779	up
AL008638.1	6.26288	0.0383186	0.301681	up
LINC00896	6.26288	0.0383186	0.301681	up
AL353150.1	-3.05645	0.0382586	0.301544	down
DDX49	6.37707	0.0382479	0.301508	up
NR2F1-AS1	4.85671	0.0381398	0.300864	up
AC068152.1	-3.24669	0.0381372	0.300859	down
ANKRD49	6.31353	0.0380685	0.300525	up
AC105046.1	-3.99182	0.0380218	0.300347	down
AL645608.3	4.49665	0.0380157	0.300347	up
DPY30	-5.18935	0.0379795	0.300142	down
METAP1	-2.57382	0.0379275	0.299858	down
CBWD6	4.67186	0.0378595	0.299442	up
ECHDC3	6.28805	0.0378073	0.299212	up
PAX8-AS1	-3.21577	0.0377803	0.299084	down
DNAH12	6.49088	0.0377292	0.298868	up
LINC02289	-6.25306	0.0377021	0.298746	down
MSL3	-2.39764	0.0374843	0.297609	down
NTN4	-3.33772	0.0374414	0.297423	down
RNF220	6.41619	0.0374339	0.2974	up
CASC15	3.76256	0.0374088	0.297264	up
OAZ2	2.31389	0.0373346	0.296881	up
PPP1R13B	-2.71997	0.0373296	0.29688	down
DMD	-4.14308	0.0373174	0.296867	down
CHL1	-3.58499	0.0372866	0.29669	down
CDNF	-6.34597	0.0372667	0.296581	down
Z69720.1	-2.29591	0.0372153	0.296357	down
PRKCE	-3.65708	0.0371435	0.296012	down
FOXA1	-6.29903	0.0371304	0.295987	down
NEDD9	-4.41328	0.0370252	0.295323	down
EFCAB1	-4.34018	0.0370092	0.295321	down
PPP2R5A	-4.33757	0.037002	0.295321	down
SHROOM3	-3.35645	0.0369886	0.295321	down
AC108471.2	-4.31892	0.0369375	0.295043	down
DUSP22	-4.31892	0.0369375	0.295043	down
AC022915.1	6.30892	0.0369069	0.294911	up
NFKB2	-3.62476	0.0368876	0.294781	down
AC011498.2	-2.13482	0.0368073	0.294345	down
NBAT1	2.208	0.0367374	0.294024	up
DUBR	-6.572	0.0367231	0.293936	down
OPHN1	-2.51345	0.0366798	0.29374	down
SLC17A5	-3.08906	0.0366535	0.293606	down
WDR37	-2.29554	0.0366133	0.293457	down
AC005154.4	-4.28408	0.0366027	0.293437	down
ATP1A1-AS1	-2.45679	0.0365312	0.293093	down
PCM1	-3.86548	0.03652	0.293078	down
AC092139.2	6.33278	0.0364428	0.292696	up
RBM6	-3.1564	0.0363959	0.292469	down
FP325330.3	-6.38373	0.0363904	0.292446	down
SLC44A1	2.24903	0.0363282	0.292089	up
AC073655.1	-4.24528	0.0363044	0.292007	down
FAM182B	2.50342	0.0362836	0.291968	up
FAM53C	-6.55719	0.0362516	0.29179	down
EYA4	6.33265	0.0362506	0.29179	up
DGUOK-AS1	-4.80515	0.0362457	0.29179	down
ARMCX5-GPRASP2	-6.43021	0.0360795	0.2908	down
CLDN12	2.00172	0.0360498	0.290692	up
FMO5	-2.23008	0.0360257	0.290618	down
AP001453.1	-3.67207	0.0359368	0.290059	down
AC109479.1	3.40069	0.0359304	0.290038	up
COL21A1	-3.48538	0.0358663	0.289686	down
GSAP	-4.47708	0.0358358	0.289586	down
LPCAT2	-4.47708	0.0358358	0.289586	down
WIPI1	3.20943	0.0358067	0.289447	up
AC009495.3	-3.24666	0.0357894	0.289358	down
IL15RA	-2.19627	0.0357346	0.289103	down
CALCOCO1	-2.45283	0.0357215	0.289029	down
CCDC77	3.88257	0.0357027	0.289004	up
AC139099.2	-2.72456	0.0356161	0.288538	down
PDZK1	-6.40535	0.0355763	0.288326	down
ADD3	-3.37454	0.0355567	0.288214	down
SLC2A9	-6.32277	0.0355106	0.287951	down
AL590133.2	-3.45944	0.0355058	0.287928	down
LINC01091	-6.40496	0.0354586	0.287667	down
EYA2	2.26553	0.0354057	0.287289	up
SPATS2L	2.84715	0.0353002	0.286542	up
AC106038.1	6.39938	0.0352983	0.286542	up
NECTIN3	-2.87776	0.0352042	0.286076	down
AP000787.1	2.80538	0.0351847	0.285965	up
AC010542.4	6.34872	0.0351355	0.28569	up
TOB1	-4.03432	0.0350396	0.285098	down
MATN1-AS1	6.64731	0.0350289	0.285027	up
FCGR2C	-4.11271	0.0349899	0.284757	down
IGSF11	-3.9724	0.0349683	0.284643	down
MAGED4	3.22108	0.0348659	0.284056	up
AC005357.2	-4.26469	0.0347947	0.283729	down
ELP2	6.37578	0.0347731	0.283704	up
ARC	-4.10313	0.0347396	0.28363	down
FRY	-2.20631	0.0346754	0.283238	down
RTN3	-2.41443	0.0346519	0.28313	down
TMEM254	4.68582	0.0346384	0.283096	up
AL606760.2	6.3834	0.0346131	0.282972	up
ZFR	2.07586	0.0346082	0.282954	up
CYTOR	2.74546	0.0345504	0.282608	up
MIR3936HG	-2.77404	0.0344685	0.282077	down
RSF1	4.30351	0.0343427	0.281296	up
KMT2A	-2.60995	0.0343303	0.281259	down
PPIE	-3.657	0.034306	0.281166	down
FAR2P2	-3.88593	0.0342693	0.28099	down
TBX5	-3.33057	0.0341705	0.280583	down
CBLN2	6.56589	0.0341637	0.280583	up
HPS1	-2.25531	0.0341451	0.280514	down
GNAS	-6.43547	0.0340933	0.280415	down
CUL3	-2.33771	0.0340576	0.280152	down
HDAC4	-4.88544	0.0340534	0.280133	down
ZBTB17	-2.31325	0.0339956	0.279875	down
CADM1	2.11046	0.0339794	0.279819	up
KLF5	-4.35654	0.0337389	0.278551	down
ALPK2	2.31859	0.0336728	0.278252	up
POLE2	-6.44599	0.0336642	0.278228	down
MMP24-AS1	6.38923	0.0336603	0.278228	up
AC009498.1	6.63614	0.0336131	0.278038	up
LAMA3	-6.08438	0.0335946	0.2779	down
STOX2	-3.46572	0.0335878	0.277875	down
HOXD10	3.4564	0.0335684	0.277786	up
TRIM16L	-3.44322	0.0335162	0.2775	down
CCDC66	-2.02463	0.0334299	0.277001	down
GFPT1	2.99609	0.0334234	0.276979	up
CYB561D2	-4.87314	0.0333877	0.276776	down
ANKH	2.36275	0.0333654	0.276637	up
PRPF31	5.20033	0.0333457	0.276531	up
MPP7	-3.60166	0.0333008	0.276349	down
MEIS3	3.07928	0.0332972	0.276334	up
HDAC10	6.45975	0.0332702	0.276218	up
HOTAIR	-4.90871	0.0332534	0.276125	down
KDM8	2.62931	0.0332343	0.276057	up
AL732437.1	-6.48155	0.0332253	0.276016	down
PKDCC	-3.83116	0.0332168	0.275991	down
PCLO	-4.42572	0.0331961	0.275835	down
SYNE2	-6.10135	0.0331766	0.275734	down
MEI1	-6.59679	0.0331447	0.275592	down
MEAF6	3.69235	0.0330952	0.275367	up
SPEN	-2.40917	0.0330723	0.275195	down
TPT1-AS1	3.79124	0.0330691	0.275195	up
B4GALT3	5.22396	0.0330581	0.275151	up
ZFYVE9	-2.52423	0.0330476	0.275079	down
SLC26A11	3.5807	0.0330472	0.275079	up
AC024940.1	-4.15447	0.0330354	0.275024	down
AL391244.1	6.42665	0.0329542	0.274538	up
KIAA1257	-6.49447	0.0329328	0.274416	down
CYTOR	2.89407	0.032841	0.27399	up
GFRA2	-4.37528	0.0328206	0.273855	down
AF015262.1	6.80914	0.0328163	0.273854	up
C5AR1	2.90455	0.0327657	0.273593	up
AC010980.2	3.53927	0.0327652	0.273593	up
LINC01588	-6.47647	0.0327433	0.273467	down
MYEOV	-3.95253	0.0327263	0.273371	down
COL9A2	-5.82314	0.0326703	0.273103	down
CASC15	3.42561	0.0326549	0.273039	up
AC090152.1	4.45386	0.0326026	0.272781	up
AP000347.2	-3.86216	0.0325771	0.272616	down
LRRC75A-AS1	-6.48917	0.0325538	0.272482	down
TTLL7	-2.73998	0.0325462	0.272482	down
SGO1-AS1	-3.03033	0.0324866	0.272166	down
LINC00680	4.12469	0.0324454	0.271992	up
ZNF674	-2.33801	0.0324362	0.271959	down
ITPR1	-6.66453	0.03241	0.271785	down
LDB2	-2.4685	0.0324023	0.271767	down
AL357060.2	-6.83528	0.0322713	0.270914	down
AL021578.1	-2.41971	0.0322569	0.270884	down
DAG1	3.8077	0.0322296	0.270778	up
FRMD6	-3.28393	0.0322226	0.270734	down
GRIA4	-6.4326	0.0322183	0.270713	down
ENY2	2.65609	0.032197	0.270581	up
LRP1B	-5.22871	0.032179	0.270493	down
PSMA4	-2.39487	0.0321788	0.270493	down
LMF1-AS1	6.56308	0.0321623	0.270493	up
MELTF-AS1	2.82259	0.0321468	0.270481	up
RBPMS	-2.00719	0.0321349	0.270427	down
SLC25A14	2.59594	0.0321026	0.270231	up
GMIP	3.41852	0.0320862	0.270166	up
KIAA1324	-3.93235	0.0320345	0.269873	down
LINC01956	-2.6685	0.0320262	0.269833	down
COL4A2	-2.56497	0.031992	0.269639	down
SRGAP2	3.8434	0.031942	0.269369	up
EMCN	-2.79327	0.0318731	0.268895	down
HDAC10	-2.93142	0.0318579	0.268813	down
PARP1	2.63379	0.0318394	0.268749	up
AC099508.1	-2.80011	0.0318322	0.268718	down
EXOSC8	-6.50611	0.0317747	0.268384	down
AC008885.2	6.71283	0.0317099	0.268006	up
AL137058.2	2.77034	0.031691	0.267877	up
NPHP4	-2.73897	0.0316734	0.267759	down
ANGPTL2	2.43468	0.0316245	0.26759	up
UTP4	-3.68773	0.0316106	0.267503	down
LINC02030	-6.53351	0.0316038	0.26746	down
PARD3B	-2.87548	0.0315572	0.267249	down
ANPEP	-2.3284	0.0315502	0.267205	down
THUMPD3-AS1	7.37778	0.0315443	0.267205	up
AC130466.1	-3.48005	0.0315087	0.266944	down
KCNMA1	4.58899	0.031487	0.266822	up
LINC01138	-3.227	0.0314836	0.266822	down
ABHD12B	-6.67091	0.0314227	0.266536	down
COX10-AS1	3.25193	0.0313298	0.266008	up
PPP2R2A	-6.5553	0.0312303	0.265496	down
TRMT13	-2.4651	0.0312289	0.265496	down
PLA2G5	-5.56838	0.0312091	0.265485	down
MTUS1	-2.28277	0.0311402	0.265156	down
MAN2A2	-3.32983	0.0311375	0.265156	down
LINC-PINT	-2.08325	0.0311327	0.265141	down
TTC39C	-6.61385	0.0309865	0.264272	down
C9orf78	6.47158	0.0309799	0.264261	up
TNKS	-4.64561	0.0309579	0.264165	down
AC138474.1	-4.64561	0.0309579	0.264165	down
MEG3	2.19312	0.0309063	0.263861	up
PHC2	-2.89325	0.0309004	0.263826	down
AC010980.1	4.3876	0.030889	0.263744	up
WWOX	-2.1576	0.0308241	0.263431	down
SMARCAL1	-2.42908	0.0308133	0.263386	down
CDKN1A	2.32822	0.0307229	0.262816	up
UBAC2	-2.25294	0.0307172	0.262792	down
AC027544.2	-2.06655	0.030709	0.262767	down
ALOX12P2	-2.49134	0.0306169	0.262236	down
SCNN1A	-6.57245	0.0305848	0.262025	down
REV3L-IT1	-2.47918	0.0305188	0.261711	down
VPS45	-2.33493	0.0305002	0.261629	down
AC245128.3	-6.72406	0.0304025	0.261032	down
TPT1-AS1	4.21675	0.0303963	0.260995	up
GALNT10	2.85551	0.03033	0.260639	up
BTF3	7.43583	0.0302954	0.260445	up
CHRM3	-6.5769	0.0302848	0.26043	down
LINC00242	3.13547	0.0302522	0.2603	up
RNF6	-6.49659	0.0302346	0.260241	down
NBEAL1	-2.40168	0.0302316	0.260241	down
LINC02139	-4.60923	0.0301661	0.259852	down
LSP1	2.96027	0.0301613	0.25985	up
SOX9-AS1	-4.50874	0.0301355	0.259687	down
AC093797.1	3.91961	0.0300962	0.259454	up
LRRC17	2.21628	0.0300441	0.259111	up
AC132008.2	-2.40448	0.0300213	0.258966	down
AL158151.1	2.27769	0.0300007	0.258872	up
PTPRVP	-6.61032	0.0299949	0.258837	down
SNHG14	-2.37662	0.0299922	0.258829	down
PPP1CA	4.06903	0.029962	0.258662	up
KLRD1	4.32276	0.0299544	0.258638	up
TTN-AS1	-6.68991	0.0299448	0.258585	down
CHRM3	-4.77064	0.0298649	0.258076	down
HMGCS2	-6.59593	0.0298011	0.257749	down
AREL1	3.49799	0.0297207	0.257295	up
CNOT3	-5.85012	0.0296939	0.257093	down
AC005837.1	-2.64439	0.0296587	0.256877	down
SPON1-AS1	-3.35026	0.0296112	0.25663	down
CCDC18-AS1	2.47883	0.0296051	0.256608	up
TMEM130	6.61101	0.0295993	0.256588	up
DKK3	2.20764	0.0295863	0.25652	up
MSI2	-4.41026	0.029457	0.255772	down
AC006213.2	-6.60072	0.0293449	0.255099	down
AC090092.1	6.60752	0.0293097	0.254942	up
C1QTNF6	2.12857	0.0291538	0.254084	up
ALDH1L1-AS2	-6.88127	0.0291365	0.253971	down
MTCP1	-6.6494	0.0290566	0.253382	down
NDRG1	-3.79346	0.0290512	0.253362	down
DLEU2	2.14667	0.028943	0.252699	up
AP001453.2	2.8529	0.0289174	0.252566	up
PDE2A	-4.94691	0.0288883	0.252394	down
C1orf61	2.8759	0.028886	0.252394	up
LINC02202	-2.8727	0.028844	0.252148	down
GNAS	-6.55653	0.0288369	0.252116	down
TFAP2A	-4.35694	0.0288145	0.252039	down
PIKFYVE	-3.22015	0.028749	0.251676	down
LINC00547	6.7398	0.0287234	0.251524	up
PDE3A	2.61082	0.0286856	0.251356	up
AC068338.3	-2.5664	0.0286695	0.251274	down
ARRDC3-AS1	7.23644	0.0286574	0.251213	up
FNDC5	-4.33924	0.0285503	0.25066	down
TDRKH-AS1	-2.4194	0.0285501	0.25066	down
LINC00969	-4.83874	0.0285009	0.250315	down
SNHG11	3.42234	0.028432	0.249961	up
MTCH2	3.65322	0.0284	0.249813	up
CGNL1	-3.48367	0.0283273	0.249367	down
AC092422.1	2.91413	0.0282826	0.249091	up
GLB1	-6.55521	0.0282557	0.248957	down
LAMA2	-2.396	0.0280891	0.247873	down
POLE2	6.85588	0.0280637	0.247736	up
ST3GAL6	-3.59356	0.0280383	0.247601	down
LINC00517	-3.00051	0.0280141	0.247417	down
MAGI1	-4.49685	0.0279837	0.247259	down
COL9A3	2.83103	0.0279346	0.246932	up
LINC00475	6.5864	0.0277967	0.246069	up
HM13	-2.98229	0.027784	0.245985	down
USP33	-2.2572	0.0277785	0.245952	down
DPYSL4	4.9603	0.0277722	0.245925	up
ROGDI	6.58893	0.0277614	0.245847	up
LINC02384	4.37838	0.0277446	0.245827	up
PDXK	-2.01332	0.0277446	0.245827	down
KCTD5	4.59426	0.0277123	0.245659	up
MAGI2-AS3	-3.2702	0.0275944	0.24495	down
AP000487.1	-4.14981	0.0275291	0.244581	down
HOMER2	-4.0733	0.0274632	0.244295	down
B3GALNT2	-4.4283	0.0274213	0.244056	down
SERPINB5	-4.4283	0.0274213	0.244056	down
AL355472.4	-4.4283	0.0274213	0.244056	down
ITPR1	-5.80518	0.0274137	0.244056	down
AL365330.1	-4.42634	0.0273999	0.243998	down
ADHFE1	-6.66773	0.0273282	0.243566	down
KLHL3	-2.08507	0.0273142	0.243488	down
AC106869.1	-3.34491	0.0272893	0.243363	down
EVA1C	-4.9488	0.027285	0.243354	down
KCNS3	-4.35741	0.0272777	0.243304	down
AL360091.1	-2.71716	0.0272605	0.243209	down
TGFB3	2.86671	0.0272519	0.243176	up
IDE	-3.75993	0.0271591	0.242604	down
AC025219.1	-3.39935	0.0271298	0.242466	down
AP003481.1	7.06369	0.0271004	0.242278	up
SH2D3C	-4.78968	0.0270648	0.242074	down
SNX13	2.65184	0.0269797	0.241637	up
AC012360.2	2.20253	0.0267981	0.240531	up
WNK2	-3.82916	0.0267764	0.240423	down
OGDH	-2.5102	0.0267587	0.240308	down
MTSS1	-2.00662	0.0267239	0.240063	down
AC006504.5	-2.62128	0.0267188	0.240037	down
AC105233.5	-3.95327	0.0267149	0.240016	down
LINC00887	-3.48632	0.0267121	0.240016	down
SNHG14	-3.89449	0.02669	0.239895	down
TPTEP1	-2.23567	0.0266286	0.239444	down
ANKRD46	-5.62579	0.0266085	0.239322	down
CLDND1	-6.89234	0.0265608	0.239038	down
LINC00562	-2.82354	0.0265118	0.238698	down
GNRHR2	4.69868	0.0265042	0.238673	up
DGKI	7.01311	0.0264713	0.238464	up
ITGA9-AS1	2.98968	0.0264466	0.238343	up
CFB	-3.34343	0.0264385	0.238295	down
LINC01230	-3.97956	0.0264288	0.238226	down
AC098864.1	3.63119	0.0264167	0.238174	up
GON4L	-2.79935	0.0263219	0.237554	down
GLIS3	3.65185	0.0263084	0.237472	up
FLJ27354	-2.6645	0.0262142	0.236838	down
AL135838.1	-4.71066	0.0262135	0.236838	down
AC074029.3	-5.00745	0.0261867	0.236661	down
AC008105.3	-4.75255	0.0261722	0.236588	down
ATXN7L2	-5.54725	0.0261497	0.236458	down
BCAS3	-2.40387	0.0261482	0.236458	down
CYP1B1-AS1	-4.63186	0.0261134	0.236259	down
CYB561	6.64989	0.0260947	0.236128	up
KRT7	-6.82012	0.0260279	0.235801	down
IGF1R	3.7925	0.0260235	0.235776	up
MCFD2	2.68669	0.0260171	0.235732	up
FBXO34	6.66044	0.0259583	0.235358	up
LEF1-AS1	4.00502	0.0259387	0.235252	up
AL365259.1	7.04017	0.0259373	0.235252	up
YLPM1	-2.25197	0.0258414	0.234661	down
GRPEL1	2.93173	0.0258281	0.234593	up
AC009133.1	-3.60368	0.0258026	0.234405	down
AC010618.3	3.28498	0.0257635	0.23415	up
AL513283.1	2.72696	0.0257353	0.234041	up
POFUT2	-2.49341	0.025721	0.233957	down
PTPRR	-6.73492	0.0257187	0.233957	down
PIPOX	-6.72811	0.0257101	0.233951	down
CTDSPL2	2.31023	0.025693	0.233839	up
KMT5B	-2.58292	0.025674	0.233695	down
PBX1	-2.55047	0.0255472	0.232806	down
LINC01506	-4.93726	0.0255461	0.232806	down
AC114730.1	4.22202	0.0255439	0.232806	up
LINC00472	-4.78241	0.0254772	0.23256	down
UG0898H09	6.3291	0.0254411	0.232288	up
GAREM2	2.74642	0.0254271	0.232175	up
AC107072.1	2.77551	0.0253889	0.231897	up
AC068888.1	-4.10858	0.0253369	0.231534	down
LPCAT3	-3.07292	0.0253161	0.231403	down
MTUS1	-3.50233	0.0253038	0.231347	down
PRPSAP1	-6.71937	0.0252691	0.231214	down
TGFBI	2.20787	0.0252307	0.230979	up
THADA	2.59332	0.0251912	0.230745	up
AC119674.1	-5.25403	0.0251354	0.230433	down
CPEB1-AS1	-3.20685	0.0251268	0.230392	down
FBXW11	-3.21534	0.0250993	0.230312	down
LINC01184	-2.45683	0.0250623	0.230148	down
POT1	-5.0902	0.0250522	0.230126	down
KCNMA1	4.73737	0.0250199	0.2299	up
AC106791.1	-2.64031	0.0250065	0.229861	down
MRPS15	-2.60698	0.0249817	0.229748	down
DYM	2.51745	0.0249597	0.229618	up
EVI5	-2.31939	0.0249506	0.229577	down
TTC12	-3.5413	0.0249469	0.229559	down
CCSER2	-2.71141	0.0249318	0.229517	down
AL589684.1	6.83153	0.0249031	0.229366	up
CLDN12	-5.22034	0.0248952	0.229351	down
MINOS1	-3.53464	0.0248825	0.229297	down
PPP1R12B	-3.24243	0.024868	0.229237	down
TP53I11	6.73107	0.0248595	0.229187	up
MFSD5	-2.98769	0.0248535	0.229158	down
SNHG5	2.55156	0.0247808	0.228777	up
ESRG	-3.83357	0.02478	0.228777	down
LGALS9	-3.41905	0.0247635	0.228748	down
GTF3C1	-2.49042	0.0247416	0.228616	down
UTP11	2.53732	0.0247146	0.228439	up
ARHGAP26-IT1	-3.0585	0.0247036	0.228366	down
AC106738.1	-2.86444	0.0246247	0.227921	down
FBXL3	-3.49505	0.0245099	0.227276	down
ADAMTSL5	4.62069	0.0244649	0.227037	up
JPH3	6.84157	0.0243982	0.226637	up
WASHC5	-2.34073	0.0243493	0.226333	down
ODC1	3.12971	0.0243359	0.226251	up
ADGRG1	-4.42788	0.0243351	0.226251	down
CYP1B1-AS1	-4.42788	0.0243351	0.226251	down
COL8A1	3.1075	0.0243308	0.226251	up
ERI2	-4.5689	0.0242686	0.225837	down
SEMA3C	-3.05969	0.0242514	0.225694	down
LINC02560	-7.1042	0.0242363	0.225616	down
AMBRA1	-6.7966	0.0242319	0.225595	down
NUMBL	5.0913	0.0242016	0.225398	up
MIR205HG	-6.73928	0.0241934	0.225364	down
PCID2	4.1977	0.0240633	0.224321	up
BBOX1-AS1	4.3803	0.0240337	0.224074	up
PI4KAP1	-2.1633	0.0239694	0.223671	down
MYO1F	-3.40837	0.0239481	0.223542	down
DLC1	-6.81717	0.0239328	0.223441	down
PHF20	4.84332	0.0239307	0.223436	up
ABCA6	-2.69139	0.0239084	0.223312	down
AC084859.1	-6.84624	0.0239023	0.223312	down
FICD	-4.57196	0.0238749	0.223154	down
GRIK3	-4.4626	0.0238738	0.223154	down
IGF1R	-4.4626	0.0238738	0.223154	down
UCKL1	-2.09533	0.0238732	0.223154	down
AC011445.1	2.68693	0.023793	0.222669	up
RPS6KA5	-4.77465	0.0237834	0.222594	down
NAB2	-6.83987	0.0237452	0.222389	down
ADGRD1	-4.73629	0.0237213	0.222247	down
SIKE1	2.31133	0.0236787	0.221921	up
GLUL	-2.79689	0.0236494	0.221737	down
SZRD1	-3.98626	0.0236343	0.22166	down
CKAP5	-2.1941	0.0236196	0.221598	down
EP400NL	6.74915	0.0236001	0.221529	up
STXBP1	-5.04625	0.0235977	0.221527	down
TSPAN1	-6.80355	0.0235869	0.221475	down
NRDC	-2.43373	0.0235266	0.221195	down
PKP4	-2.81992	0.0234713	0.2209	down
PTPRD-AS1	2.93542	0.0234291	0.220614	up
LINC00327	2.02755	0.0234045	0.220465	up
CLSPN	4.38332	0.023347	0.220092	up
GNL3L	-3.77507	0.0233448	0.220086	down
LCOR	-4.42743	0.0233283	0.219944	down
SLC44A4	-4.42743	0.0233283	0.219944	down
LAD1	-5.11748	0.0233184	0.219921	down
UCKL1	-3.23796	0.0233003	0.219792	down
SEMA6A	-2.84595	0.0232872	0.21971	down
LINC00968	-5.51011	0.0231994	0.219091	down
LINC01839	-7.00979	0.0231603	0.218799	down
PLEKHM1	-2.03643	0.0231336	0.218623	down
NCOA7	-2.07273	0.0230257	0.217839	down
AC092807.3	3.5197	0.023012	0.217755	up
MAN2A2	6.78022	0.0229851	0.21758	up
PAQR6	-7.0239	0.0229182	0.217149	down
AC156455.1	2.30584	0.0228528	0.216729	up
APCDD1L-AS1	3.89007	0.0228251	0.216563	up
HNRNPH1	-2.98234	0.0227916	0.216287	down
ZC4H2	-6.86501	0.0227675	0.216118	down
AC098864.1	2.56435	0.022765	0.216117	up
NUP37	4.10696	0.022763	0.216113	up
AL513365.2	-2.48195	0.0227216	0.21583	down
WDPCP	-3.29709	0.0226959	0.215641	down
SLC2A8	-3.00401	0.0226937	0.215634	down
CEP89	-4.64843	0.0226708	0.215513	down
FOXD1	3.69992	0.0226528	0.215438	up
ANOS1	3.80904	0.0226519	0.215438	up
FBXO31	-2.26689	0.0226321	0.215366	down
AC010632.1	-4.21822	0.0225852	0.215085	down
LRRC32	2.77407	0.0224041	0.213869	up
ENTPD1-AS1	-3.45862	0.0223546	0.21352	down
TTN-AS1	6.97672	0.0223497	0.213501	up
HOXB-AS3	3.15975	0.022312	0.213332	up
CBWD3	-2.21004	0.0223097	0.213328	down
ST3GAL4	-4.21653	0.0222827	0.213163	down
MAP3K11	-3.42015	0.0222485	0.212948	down
AC003986.1	-4.59048	0.022217	0.212754	down
AC007938.4	-7.11283	0.0222108	0.212721	down
ZFPM2	3.75241	0.0221988	0.212634	up
AC128688.2	-2.6834	0.0221842	0.21255	down
AP001160.1	-4.7996	0.0221646	0.212445	down
AC098864.1	3.15801	0.0221423	0.212313	up
AC104393.1	-3.63484	0.0221265	0.212192	down
AL392046.1	-4.57643	0.0220209	0.211477	down
LAMA5	-2.5064	0.0220125	0.21141	down
EPB41L4A	-4.52447	0.0219575	0.211045	down
AC058791.1	-4.95939	0.0219303	0.210921	down
CIRBP-AS1	2.87485	0.0218618	0.210479	up
AL354824.2	4.73322	0.0218229	0.210229	up
MEG8	2.12507	0.0217832	0.209986	up
AC136604.3	4.72432	0.0217798	0.209977	up
PURA	2.49116	0.0217461	0.209748	up
AL356234.2	6.85587	0.0217255	0.209587	up
AP000873.2	-3.47268	0.021706	0.209443	down
AP000317.2	2.28482	0.0216911	0.209354	up
AC125611.4	-3.37192	0.021677	0.209299	down
AC008250.2	-3.38156	0.0216657	0.209244	down
AC092802.3	-4.57258	0.0216308	0.208966	down
LINC00908	-3.9078	0.0215806	0.208613	down
PIN1	-7.209	0.0215681	0.208574	down
AC074327.1	7.21717	0.0215613	0.208536	up
SRRM1	-2.93515	0.0215581	0.208531	down
FAM118A	-2.7533	0.0215398	0.208395	down
CA6	-6.961	0.0214957	0.208104	down
AC093627.4	-6.93281	0.0214877	0.208076	down
SEMA6A	-3.78758	0.0214737	0.207988	down
JKAMP	5.27348	0.0214631	0.207951	up
SF3B2	5.58868	0.0214555	0.207905	up
HOXA13	5.27607	0.0214438	0.20786	up
SNX24	-4.07373	0.0214186	0.207697	down
AC026585.1	5.28503	0.021377	0.207429	up
LINC01806	-3.7642	0.0213597	0.207302	down
SCARB2	-2.4618	0.0213595	0.207302	down
ACSL5	-3.4174	0.0213587	0.207302	down
Z93930.2	-4.65101	0.0213551	0.207302	down
SDK2	5.67309	0.0213245	0.20715	up
C19orf48	6.86904	0.0213236	0.20715	up
AL356599.1	-3.40341	0.0213181	0.207115	down
ADPGK	2.91094	0.0212304	0.206493	up
PDXDC2P	3.46176	0.0211774	0.206167	up
SEPT4-AS1	4.04735	0.0211763	0.206167	up
BTD	3.05012	0.021165	0.206087	up
AC098614.1	2.70436	0.0211577	0.206069	up
FP671120.4	-4.87034	0.0211553	0.206068	down
DDHD2	6.84347	0.0211396	0.205975	up
CNKSR3	-3.84176	0.0211368	0.205961	down
AC012184.3	-3.54113	0.021134	0.205952	down
PRKCZ	-7.43951	0.0210843	0.205625	down
AL512343.2	-3.67128	0.0210764	0.205561	down
TRAPPC12	6.85011	0.0210736	0.205561	up
MATR3	6.84896	0.0210396	0.205365	up
ITSN1	-3.5824	0.0210126	0.205209	down
MRAS	-6.95516	0.0210092	0.205204	down
COL11A1	3.48327	0.0209984	0.205146	up
CDHR3	-3.8357	0.0209553	0.204906	down
SAMD11	4.97509	0.0208921	0.204504	up
WDR19	-4.09453	0.0208509	0.204222	down
LINC02461	6.91664	0.0208497	0.204222	up
TPRG1	-5.9525	0.0208262	0.204101	down
GPX7	2.1952	0.0208232	0.204099	up
LINC01806	-2.96442	0.0208195	0.204076	down
MIIP	-2.188	0.0207697	0.203736	down
FAM129A	-7.09758	0.0207637	0.203691	down
RNF220	-2.54885	0.0207612	0.203679	down
PCBP1-AS1	-3.40449	0.0207366	0.203533	down
TTC37	2.70866	0.0207143	0.203381	up
PDGFC	-3.00073	0.0207004	0.203311	down
DHX9	-3.27116	0.0206585	0.203068	down
ZDHHC20	-2.49781	0.0205749	0.202482	down
AC099786.1	6.89731	0.0205653	0.202427	up
AC004130.1	-7.00689	0.0205561	0.202364	down
AC022007.1	-2.73006	0.0205171	0.2021	down
BEND5	-4.84016	0.0204958	0.201959	down
PMS1	4.27602	0.0204606	0.201745	up
SAXO2	6.93269	0.0204385	0.201581	up
LINC01426	2.67897	0.0204152	0.201417	up
FNTB	4.46859	0.0203703	0.201082	up
TRIM31-AS1	-4.75234	0.0203475	0.200977	down
LINC00847	-3.9612	0.0203079	0.200729	down
AC111182.1	-2.78861	0.0203011	0.200693	down
JPH3	7.18995	0.0202175	0.200107	up
SORBS1	-2.5563	0.0201889	0.199917	down
PDE4DIP	2.60632	0.0201784	0.199865	up
C1orf109	-2.55513	0.0201521	0.199664	down
POU6F1	-3.97504	0.0201478	0.199643	down
RGL2	-2.06887	0.0201303	0.199523	down
AC026401.2	-3.33663	0.0201224	0.199484	down
FEZ2	-4.66055	0.0201206	0.199484	down
TMEM92	4.73285	0.0200705	0.199131	up
FUT8	4.73285	0.0200705	0.199131	up
DNAH17	-7.01679	0.0200602	0.19912	down
OSBPL10	2.1056	0.0200499	0.199045	up
LINC00893	-7.28399	0.0200227	0.198925	down
AL365259.1	7.16465	0.019911	0.19813	up
DDX10	3.47113	0.0198728	0.197923	up
FTX	-2.5854	0.01983	0.197624	down
CFL1P1	-2.79939	0.0198134	0.197517	down
GALE	3.75849	0.0197309	0.196946	up
PIP4K2B	4.8427	0.0196121	0.196141	up
BLOC1S6	4.07622	0.0195132	0.195471	up
HM13	3.80714	0.019513	0.195471	up
FAM45BP	-7.03677	0.0194737	0.1953	down
GUF1	-3.37406	0.0193914	0.194685	down
AC090337.1	-2.01142	0.0193882	0.194665	down
CTBP1-AS2	3.92812	0.0193137	0.194075	up
AF165147.1	3.04353	0.0193134	0.194075	up
ERICH6-AS1	3.72002	0.0193125	0.194075	up
AC138393.1	-7.069	0.0193093	0.194075	down
C9orf78	-2.27517	0.0192584	0.19373	down
RIPK1	-3.97356	0.0192194	0.193495	down
AC006946.3	-3.56943	0.0191614	0.193134	down
AC006518.2	4.20336	0.0191476	0.193047	up
AC009878.1	4.77732	0.0191367	0.192989	up
C1orf35	-6.57955	0.0191332	0.192967	down
PCNX1	2.59892	0.0190864	0.192667	up
SIK3	-4.80724	0.0189989	0.192032	down
AC099548.2	-2.8698	0.0189699	0.191791	down
AC111170.2	-2.32516	0.0189465	0.191659	down
POLG2	-2.20742	0.0189288	0.191519	down
CNTN3	2.44858	0.0188594	0.190977	up
LINC01094	3.52965	0.0188344	0.190889	up
LIPA	-4.73611	0.0188107	0.19074	down
ZDHHC8P1	-3.89784	0.0187868	0.190575	down
AC005790.1	-4.52763	0.0187266	0.190069	down
GBAP1	5.25812	0.0187154	0.189994	up
LINC00482	-3.62248	0.0187125	0.189978	down
NCBP3	7.02796	0.0186954	0.189882	up
CCDC57	4.52992	0.0186449	0.189499	up
AC005332.10	-2.89345	0.0186434	0.189497	down
PPARGC1A	-6.41304	0.0185605	0.188914	down
LINC01605	3.72746	0.0185523	0.188843	up
CKMT2-AS1	-5.88699	0.0185474	0.188807	down
FUBP3	-2.72721	0.0185395	0.188739	down
ENAH	2.09164	0.0185306	0.188687	up
AC025470.2	-7.42639	0.0185043	0.188484	down
ATOH8	-2.2452	0.0183909	0.18769	down
ANXA8L1	-3.8673	0.0183611	0.187489	down
AC245041.2	-4.46878	0.0183508	0.187435	down
PPFIA2	6.13198	0.0183379	0.187329	up
OPCML-IT2	6.08104	0.0183377	0.187329	up
JAK1	-4.82884	0.0183135	0.187145	down
AP000695.2	3.7355	0.0182688	0.186876	up
AC104958.2	-3.84672	0.0182185	0.186503	down
AL162274.2	-2.73128	0.0181668	0.186193	down
RUFY2	-7.0182	0.0181067	0.185786	down
AC092745.2	6.58614	0.0180798	0.185639	up
KDM4C	2.89463	0.0180618	0.185505	up
SLC29A3	3.20716	0.0180208	0.185187	up
AC022164.1	4.59822	0.0180063	0.185069	up
SORL1	-7.65836	0.0180015	0.18504	down
AL512638.2	-7.34221	0.0179901	0.184949	down
CDC26	-3.37935	0.0179718	0.184798	down
TBC1D1	4.97607	0.0179544	0.184671	up
HSD17B12	-5.23698	0.017944	0.184604	down
BTAF1	-2.46109	0.0179276	0.184514	down
C9orf3	2.97897	0.0178796	0.184159	up
EHD2	5.18636	0.0178507	0.183986	up
CYBRD1	-2.09441	0.0177534	0.183303	down
CCDC80	-2.18373	0.017739	0.183205	down
MDM4	-2.96465	0.0177388	0.183205	down
SEMA6A	-4.75025	0.0177126	0.183022	down
ZNF350-AS1	4.98013	0.017689	0.182893	up
OSBPL8	5.36126	0.0176485	0.182614	up
LINC01060	4.39049	0.0176246	0.182431	up
NETO1	6.90927	0.0176211	0.182407	up
ADORA3	-7.54589	0.0176165	0.182391	down
SH3RF2	-5.0729	0.0176161	0.182391	down
ZNF131	-3.42731	0.0175854	0.18219	down
APOL3	-2.70422	0.0175669	0.182023	down
AL049830.3	-4.62149	0.017539	0.181842	down
CYR61	2.40234	0.017517	0.181688	up
SLC12A2	-2.5184	0.0175123	0.181686	down
FAM189A2	-4.30073	0.0175088	0.181676	down
AC073342.1	-5.02743	0.0175056	0.181668	down
SMUG1	-4.24539	0.0174919	0.181576	down
TMC3-AS1	2.2665	0.0174907	0.181576	up
ZNF644	-7.17388	0.01748	0.181516	down
AC005722.2	-4.98977	0.0174636	0.181448	down
PDGFRB	-2.26823	0.0174483	0.181314	down
IDS	2.83457	0.0173848	0.180819	up
GIGYF2	-2.24737	0.0173818	0.180801	down
UCK2	-4.1958	0.0173302	0.18043	down
SNHG5	5.01019	0.0173078	0.180223	up
AGTPBP1	-3.75984	0.01728	0.18002	down
DAP	2.1079	0.0172758	0.180011	up
MEG8	4.00636	0.0172605	0.179917	up
SYPL2	-4.67764	0.0172218	0.179666	down
SLC14A2-AS1	-4.67764	0.0172218	0.179666	down
FBXL3	-2.14019	0.0171678	0.179371	down
BAIAP2L1	3.91683	0.0171327	0.179102	up
LINC02018	-3.7757	0.017092	0.178781	down
MEF2C-AS1	-4.66378	0.0170904	0.178781	down
MRPS18B	-4.71737	0.0170846	0.178763	down
NKAIN3	4.5486	0.0170793	0.178755	up
WWC1	-3.76969	0.0170346	0.178441	down
SLCO3A1	-3.55367	0.0169691	0.177943	down
PDE9A	-7.24909	0.0168866	0.177326	down
ELF3	-4.65139	0.0168838	0.177324	down
PHTF2	3.73474	0.0168676	0.177223	up
BLOC1S5	-2.55257	0.0168256	0.176968	down
LINC01550	-3.11581	0.0168055	0.176803	down
CDC42SE1	2.20423	0.0168048	0.176803	up
EPB41L2	-7.10104	0.0167854	0.176661	down
ROR2	7.0959	0.0167772	0.176617	up
PNN	-7.24348	0.0167681	0.176572	down
AC027097.2	4.17567	0.0167633	0.176546	up
EBF1	-4.28855	0.0167396	0.176355	down
TJAP1	-2.79652	0.0167347	0.176346	down
SLC3A2	7.07019	0.016728	0.176288	up
OPCML	7.28009	0.016721	0.176251	up
CRLS1	2.39986	0.0166995	0.1761	up
ZFPM2-AS1	2.30549	0.0166938	0.176072	up
AC007743.1	-5.10823	0.0166844	0.176031	down
ATP5S	-3.16438	0.0166551	0.175845	down
NRP2	2.8583	0.0166433	0.175769	up
CCND3	-2.80317	0.016641	0.175758	down
HPS4	-4.98106	0.0166093	0.175533	down
PVT1	2.80162	0.0166039	0.175504	up
LINC01550	-3.60394	0.0164968	0.174681	down
LINC00891	-2.21898	0.0164729	0.174542	down
AKAP9	-2.34052	0.0164567	0.174445	down
LINC00636	-4.2151	0.0164386	0.174331	down
NIT1	5.93126	0.0164301	0.174301	up
ZFX	2.16171	0.0163883	0.174057	up
AC124319.2	-7.32788	0.0163844	0.174039	down
VSIG10	-4.86458	0.0163789	0.17403	down
LINC01697	-5.48428	0.0163721	0.17403	down
PACSIN2	-3.47395	0.0163009	0.173538	down
COX5B	7.09523	0.0162995	0.173538	up
ARSD	-2.82927	0.0162944	0.173511	down
PAK3	-2.15793	0.0162752	0.173364	down
FLYWCH1	4.97979	0.0162714	0.173337	up
LINC01315	-3.17641	0.0162695	0.173337	down
HILS1	4.39891	0.0162448	0.173152	up
AC012653.2	-4.60572	0.0161968	0.172814	down
AL162727.1	7.32121	0.016176	0.172642	up
CHKA	-2.29535	0.016158	0.172512	down
HAND2-AS1	-3.16428	0.0161239	0.172334	down
FAM86DP	-4.87368	0.0161239	0.172334	down
SFXN4	-2.28056	0.0161087	0.172221	down
LINC00894	-2.27846	0.0160582	0.171843	down
CASC2	-4.73742	0.0160331	0.171697	down
CC2D2A	-5.1149	0.0160038	0.171459	down
MCCC1	3.59887	0.01599	0.171348	up
PNPLA7	-6.2022	0.0159682	0.171198	down
ARID2	-2.85804	0.0158954	0.170729	down
CD40	-5.37555	0.0158804	0.170641	down
LINC00969	-7.51064	0.0158656	0.17052	down
CSNK2A2	3.88161	0.0157736	0.169831	up
AC091563.1	-2.08599	0.0157626	0.169745	down
MITF	-3.24145	0.0157592	0.169733	down
HID1-AS1	-2.21375	0.015739	0.169612	down
AC113383.1	2.92378	0.0157353	0.169588	up
AP000787.1	-4.08332	0.0157191	0.169523	down
CYB5R1	-5.64581	0.0157077	0.169437	down
COPB1	3.16677	0.0156636	0.169146	up
SDC3	-8.23234	0.0156416	0.168994	down
CIZ1	7.35307	0.0156227	0.168827	up
NUTM2B-AS1	-3.35185	0.0155876	0.168558	down
LINCR-0001	-3.67142	0.0155709	0.168402	down
GOLGA2P5	-3.88559	0.0155425	0.168218	down
LINC01705	4.71217	0.0155338	0.168148	up
AADACP1	-3.97572	0.0155234	0.168048	down
ANKRD37	7.14282	0.0155083	0.167921	up
RAPGEF3	-2.7513	0.0155068	0.167917	down
LSM2	7.35295	0.0154607	0.167581	up
SCNN1A	-5.69335	0.0154468	0.167504	down
AC116036.2	-3.81171	0.0154432	0.167498	down
PDZD2	2.1923	0.0154421	0.167497	up
APTX	3.14314	0.0154264	0.167438	up
LINC01048	4.7389	0.0153501	0.166818	up
PRDM8	-2.01032	0.0152958	0.166469	down
GOLM1	4.07614	0.0152842	0.166381	up
CIDEA	-7.70084	0.0152362	0.165993	down
EBNA1BP2	7.22768	0.0152195	0.165836	up
GPD2	-2.40975	0.0152008	0.165742	down
ADGRD1	-7.21671	0.0151233	0.165143	down
ZBED3-AS1	-4.88271	0.0150553	0.164567	down
LINC00969	-2.3059	0.0150114	0.164207	down
ARPC3	4.9049	0.0149914	0.164049	up
PPARGC1A	-5.65915	0.0149911	0.164049	down
AL031666.1	-3.51823	0.0149759	0.163964	down
AL023583.1	-5.14205	0.0149562	0.163837	down
C7orf50	2.20783	0.0149329	0.163705	up
LINC02475	3.64002	0.0149217	0.163619	up
RENBP	-2.21288	0.014896	0.163416	down
BAIAP2L1	2.9091	0.0148528	0.163073	up
AC156455.1	2.65877	0.0148291	0.162935	up
AZIN2	7.19675	0.0148088	0.162784	up
SCPEP1	-4.86912	0.0147092	0.162025	down
AC126177.8	-4.50327	0.0146822	0.161823	down
CRNDE	2.06419	0.0146407	0.161486	up
FAM200B	4.16421	0.0146397	0.161486	up
AC007920.2	-2.18584	0.0145424	0.160725	down
C1orf132	-3.63515	0.0144848	0.160268	down
AC087392.4	2.85215	0.0144693	0.160158	up
C21orf91	-3.08593	0.0144356	0.159878	down
SGK3	-3.77768	0.0144245	0.159791	down
RPL39P5	-4.80087	0.0144069	0.159644	down
AC087525.1	-7.51699	0.0143925	0.159584	down
GPD1	-5.84698	0.0143559	0.159245	down
AC093495.1	-5.63434	0.0143081	0.158806	down
ZDHHC7	7.29486	0.0142016	0.157983	up
BX324167.2	-2.76791	0.0141696	0.157737	down
RNF216P1	5.46921	0.0141615	0.15769	up
AL450344.3	-4.33422	0.0141448	0.157564	down
ABCB9	3.40735	0.0141195	0.157337	up
VPS52	-8.39444	0.0141115	0.157276	down
FOXP1	2.50045	0.0140947	0.157136	up
AKT2	4.85555	0.0140594	0.156848	up
AC087286.3	4.85555	0.0140594	0.156848	up
LINC02343	-5.60983	0.0140553	0.156848	down
WDFY3-AS2	-2.54996	0.0140529	0.156848	down
DSCR3	-3.15715	0.0140447	0.156834	down
TBC1D9B	-2.96587	0.0140224	0.156635	down
NEMF	-2.03288	0.0140081	0.1565	down
EBF1	-2.26238	0.0140071	0.1565	down
AC005303.1	-7.52764	0.0139924	0.156411	down
CALHM2	-2.97777	0.0139606	0.15613	down
FAM49B	4.21137	0.0139302	0.155885	up
EPC1	-2.42564	0.0138606	0.155449	down
TFAP2A	-3.48818	0.0138547	0.155414	down
ACTN4	2.48735	0.0138461	0.15537	up
AL136311.1	4.20484	0.0138002	0.155042	up
PI4KAP1	-6.83093	0.0136957	0.154206	down
GALNT16	-3.02924	0.0136089	0.153563	down
LINC01554	-7.91509	0.0135872	0.153404	down
AL121845.1	-4.87824	0.0135348	0.15311	down
ADAMTS9-AS1	-8.17627	0.0135283	0.153077	down
MST1L	-2.59916	0.0135088	0.152949	down
MIR3142HG	-3.28741	0.0134852	0.152753	down
RNASEH2B-AS1	3.67191	0.0134208	0.152279	up
KIAA1841	-2.81167	0.0134163	0.152273	down
AC105105.4	4.59944	0.0134158	0.152273	up
MLIP-IT1	-4.89698	0.0133817	0.152033	down
AL022476.1	-5.25354	0.0133808	0.152033	down
AC131254.1	7.321	0.0133654	0.151929	up
TSIX	-2.36119	0.0133624	0.151906	down
PRKAG2	-5.20829	0.0133584	0.151885	down
TPRG1	-3.13707	0.0133449	0.151789	down
IQGAP2	-5.05245	0.0133414	0.151789	down
LINC01503	3.85843	0.0132932	0.151422	up
WDR66	-4.20189	0.0132879	0.151373	down
UCK2	-2.28989	0.0132842	0.151342	down
AC024361.1	-3.22013	0.0132697	0.151219	down
DNAL4	7.62648	0.0132194	0.15086	up
OIP5-AS1	-3.77876	0.0132096	0.150759	down
NDUFAF5	2.16976	0.0131975	0.150667	up
OPCML	7.31058	0.0131903	0.150636	up
PTCD3	-2.22383	0.013185	0.150606	down
NECTIN3	-2.92142	0.0131595	0.150384	down
AL035530.2	-4.73414	0.0131572	0.15037	down
WBP1	-5.52832	0.0130771	0.149743	down
LINC01176	-2.17795	0.0130594	0.149604	down
SVIP	-4.77643	0.0130465	0.149495	down
TSPAN15	-2.77488	0.0130433	0.14947	down
ADAMTS9-AS1	-5.53128	0.0130329	0.149409	down
PDGFA	2.83572	0.0129975	0.149064	up
EFCAB13	-5.06986	0.0129945	0.14905	down
FXYD2	-3.18797	0.0129908	0.149033	down
AL359764.1	-3.79692	0.0129507	0.14872	down
DLG2	-5.26159	0.0129364	0.148602	down
ADAMTS3	3.82075	0.0129042	0.148301	up
ZIC4	4.09238	0.0128965	0.148235	up
FBXL14	-4.75015	0.0128915	0.148225	down
RDH5	-4.096	0.0128777	0.148151	down
SLC12A8	7.32708	0.0128436	0.147903	up
NR2F2-AS1	-5.67604	0.0128315	0.147797	down
AC018816.1	-4.07056	0.0128176	0.147671	down
PRRT1	-7.51434	0.0128027	0.147586	down
GPAM	-7.77924	0.0127499	0.147144	down
GCC2-AS1	3.72781	0.0127489	0.147144	up
ZNF827	7.05552	0.0127392	0.147077	up
RNASEH2B-AS1	5.11286	0.0127025	0.146847	up
COL4A2	-2.99124	0.012671	0.146629	down
C9orf72	-2.50738	0.0126359	0.146294	down
AC013553.3	-2.80779	0.0126223	0.146206	down
MAN1B1	-6.72513	0.0126182	0.146172	down
SIL1	2.34226	0.0124965	0.145145	up
CDK14	2.40655	0.0124731	0.144987	up
AC015910.1	-7.63568	0.012454	0.144863	down
NFATC1	-5.6179	0.0124444	0.14479	down
AL592211.1	-4.63739	0.0124398	0.144747	down
FAM201A	-4.97037	0.0124017	0.144458	down
DLST	2.65961	0.0123835	0.144319	up
GPC1	2.56243	0.012372	0.144239	up
LINC00598	-7.64639	0.0123537	0.144085	down
AL592166.1	5.25645	0.0123101	0.143727	up
YES1	2.02138	0.0123039	0.143685	up
TTC26	2.1641	0.0122582	0.143287	up
SPATS2L	2.67035	0.0122295	0.14303	up
SULF2	2.02774	0.0122125	0.142876	up
AC093297.2	-5.12831	0.0121732	0.142529	down
SHANK2	-5.01474	0.0121566	0.142389	down
RNF144A	3.10721	0.0121338	0.142228	up
ASB13	-4.33881	0.0121301	0.142204	down
ARHGEF19	4.35144	0.0121128	0.142057	up
AP002907.1	-4.73501	0.0120897	0.141921	down
EXD3	-3.118	0.0120763	0.14182	down
AC004889.1	-2.36838	0.0120708	0.141777	down
AL136366.1	-5.89258	0.0120607	0.141707	down
AC073476.3	-2.20041	0.0120538	0.141679	down
LINC02062	-5.56649	0.0120431	0.141615	down
AL662884.1	4.93882	0.0120395	0.141589	up
BMS1P2	-3.80099	0.0120278	0.141486	down
MCPH1	3.08857	0.0120141	0.141402	up
STIM2	-3.13005	0.0119865	0.14118	down
ST6GAL1	-3.33136	0.0119671	0.141094	down
TIPARP-AS1	-4.99784	0.0119473	0.140927	down
PCDH1	-5.58769	0.0119421	0.140879	down
AC005920.1	-3.06189	0.0119299	0.140792	down
FRMD6	-4.09581	0.0118435	0.140007	down
AC233992.1	-4.69387	0.0118025	0.139633	down
DGAT1	-4.69387	0.0118025	0.139633	down
LINC01782	-4.81723	0.011761	0.139319	down
TTC28-AS1	-4.81497	0.0117315	0.139059	down
ANKRD36BP2	3.3645	0.0117259	0.139037	up
DKK1	-2.70987	0.0117202	0.139021	down
HEATR3	-2.1217	0.01172	0.139021	down
LINC02463	-5.72564	0.0117182	0.139021	down
CXXC4	-4.89162	0.011715	0.139019	down
ZNF736	-4.84428	0.0117127	0.139002	down
ALDH3A2	-2.82644	0.0117033	0.138924	down
RNF216P1	-3.334	0.0116947	0.138889	down
AC107294.3	2.42156	0.0116793	0.138729	up
ZFHX3	2.13457	0.0116683	0.138631	up
VPS33A	7.49842	0.0116402	0.138386	up
LINC01140	-4.47175	0.0116237	0.138293	down
FBXL6	-5.73451	0.0116201	0.138269	down
NPAT	-5.12237	0.0115959	0.138025	down
HMGN1	2.08614	0.0115623	0.137758	up
FAM238C	-3.94786	0.0115519	0.137679	down
WDR4	-4.58409	0.0115517	0.137679	down
TGFB3	2.61614	0.0115413	0.137574	up
HAGLR	2.03822	0.0115072	0.137312	up
TTN-AS1	-4.8706	0.0114712	0.136981	down
RASGRP3	-5.34613	0.011388	0.136273	down
CDCA3	-4.08387	0.011371	0.136135	down
NAA20	-3.40772	0.0113324	0.13585	down
SLC9A7P1	7.47769	0.0113168	0.13576	up
KCNK15-AS1	-2.77226	0.0112968	0.135553	down
CLCNKA	-3.85365	0.0112482	0.135145	down
LINC00969	-3.48145	0.0112174	0.134895	down
MPC1	-7.24875	0.0111999	0.134773	down
RBPMS	-7.61504	0.0111991	0.134773	down
FBLIM1	2.20732	0.0111923	0.134713	up
PSD	4.20358	0.0111916	0.134713	up
TEX21P	-2.81314	0.0111893	0.134711	down
PPIL2	2.89184	0.0111848	0.134678	up
SELENBP1	-7.52565	0.0111836	0.134675	down
ANGPTL2	2.06908	0.0111818	0.134664	up
ADGRF3	-4.80195	0.0111593	0.134491	down
LINC01881	-3.29832	0.0111323	0.134275	down
EYA3	3.7503	0.0111133	0.134133	up
AL136038.3	-2.87587	0.0110545	0.13363	down
DENND1A	-3.82435	0.011049	0.133574	down
SAXO2	-3.42373	0.0110216	0.133352	down
AL022323.1	-5.32086	0.0109968	0.133139	down
AC004160.1	4.40197	0.0109887	0.133051	up
SEC16B	6.41378	0.010954	0.132718	up
RBM3	3.29405	0.0109439	0.132671	up
MCOLN3	-5.22337	0.0108941	0.132251	down
AC105052.3	-7.65762	0.0108746	0.132122	down
LINC01550	-7.72665	0.0108545	0.131935	down
LINC00538	-4.88129	0.010852	0.131924	down
RRNAD1	-2.02317	0.0108272	0.131699	down
LINC00240	-4.87877	0.010822	0.131657	down
AC002454.1	3.76648	0.0108041	0.131504	up
AC008105.1	-4.44095	0.0107937	0.131413	down
TGFB3	2.22615	0.0107845	0.131318	up
DDX60	-4.17807	0.0107841	0.131318	down
ELF3	-5.7654	0.0107497	0.131046	down
AUH	-3.99677	0.0107308	0.13089	down
AC083906.3	5.27685	0.0107234	0.130843	up
CDKN2A	5.27685	0.0107234	0.130843	up
MCAT	2.63977	0.0107225	0.130843	up
TAB1	-2.81096	0.0107004	0.130649	down
IL17RD	-5.47132	0.0106937	0.1306	down
SLC43A2	5.25627	0.0106574	0.130306	up
AC026790.1	2.51653	0.0106482	0.130237	up
AC106712.1	5.25897	0.0106239	0.130036	up
MARS	7.78549	0.0106077	0.129902	up
FRMD4B	-2.91689	0.0105999	0.129849	down
PSME4	4.30741	0.0105972	0.129837	up
PNPLA7	-4.0479	0.0105875	0.12974	down
AC009118.3	-2.13354	0.0105805	0.129687	down
AC107918.4	2.66419	0.0105433	0.129413	up
PDPK2P	-3.17718	0.0105402	0.129396	down
HAGLR	7.70567	0.0105098	0.129109	up
ACAD10	8.02023	0.0104802	0.12884	up
DGAT2	-5.00191	0.0104709	0.12878	down
AL355596.1	-7.6996	0.0104349	0.128465	down
ELMO1	-2.38012	0.01043	0.128436	down
LINC00467	-2.8881	0.0104035	0.128196	down
MEG3	2.18554	0.0103322	0.127593	up
LINC01503	7.55884	0.0103252	0.127538	up
AL138689.1	-3.11956	0.0103239	0.127532	down
DKK3	7.59019	0.010305	0.127352	up
CCSER2	-3.72346	0.0102383	0.126633	down
PLA2G4C	-3.44129	0.0102196	0.126445	down
PCP4	-4.82875	0.0101792	0.126078	down
MMP25-AS1	-4.56789	0.0101779	0.126078	down
AC002546.2	-8.55818	0.0101714	0.126037	down
PM20D1	-5.8317	0.0101507	0.12586	down
DBIL5P2	-4.24272	0.0101342	0.125744	down
AR	-8.41706	0.010124	0.125639	down
AL591222.1	4.30829	0.0101237	0.125639	up
LINC01091	-2.27929	0.0101168	0.125623	down
RBPMS	-2.13892	0.010113	0.125587	down
LINC00969	-2.05522	0.0101126	0.125587	down
DMAP1	-4.82678	0.0101089	0.125587	down
LINC00922	4.67066	0.0100716	0.12525	up
WFDC3	-8.08752	0.010019	0.124787	down
GBP1	2.16238	0.0100151	0.124778	up
AL365356.3	-4.0717	0.0100121	0.124772	down
ADGRG1	-4.81696	0.00999632	0.124638	down
ITGB3BP	2.24992	0.00991549	0.123816	up
GNB1L	7.62787	0.0098391	0.123202	up
LEPROT	5.02359	0.00982351	0.123053	up
C8orf46	-4.86925	0.00980134	0.122848	down
H19	7.70132	0.00979521	0.122812	up
AC005972.4	2.97736	0.00976283	0.12251	up
TTLL12	-5.20423	0.00974076	0.122306	down
LINC02447	-2.49499	0.00967846	0.121791	down
MACROD2	-2.77899	0.0096727	0.121749	down
AC002511.1	-5.27784	0.00964856	0.121518	down
COL16A1	2.1348	0.00962325	0.121301	up
ZNF93	5.36096	0.00960859	0.121149	up
GREB1L	-9.01671	0.00960453	0.121108	down
EPB41L4A	-3.7029	0.00955509	0.120628	down
MACC1	-4.18286	0.00950828	0.12016	down
ZDHHC13	-4.10715	0.00950623	0.120148	down
OXNAD1	-5.016	0.0095014	0.120129	down
B4GALNT1	5.07314	0.00948554	0.119985	up
U91328.4	-5.00139	0.00948036	0.11994	down
WDR48	-3.5314	0.00947949	0.11994	down
C17orf62	5.02389	0.00947053	0.119867	up
RAB11FIP1	-2.28825	0.00946886	0.119856	down
KF459542.1	-2.03471	0.00942624	0.1195	down
MINPP1	-5.41041	0.00941912	0.119451	down
AC012358.3	5.53243	0.00940275	0.119284	up
AC139769.2	-8.15839	0.00934895	0.118784	down
ADORA1	-9.06418	0.00933509	0.118638	down
ARSJ	4.36944	0.00932816	0.118589	up
AC103691.2	-4.85578	0.00932638	0.118578	down
AC034111.1	-2.02372	0.00932423	0.118572	down
GFRA1	-3.25647	0.00931373	0.118479	down
JADE2	-3.05366	0.00930098	0.118347	down
SLC34A2	-5.03228	0.00924468	0.117793	down
ZMYM1	5.7667	0.00922794	0.117665	up
CXCL12	-2.48782	0.0092083	0.11751	down
GALNT16	-3.96213	0.00915023	0.116962	down
DLG2	-4.89026	0.00913247	0.116815	down
CDA	-7.84576	0.0091057	0.116633	down
LINC00923	-5.11985	0.00908468	0.116434	down
AC253576.2	-5.77572	0.00908026	0.116417	down
USP43	7.67028	0.00905461	0.116199	up
METTL25	6.37474	0.00903946	0.116095	up
AP000755.1	-5.9055	0.00903718	0.116092	down
KDM2A	-3.54101	0.00902628	0.115966	down
NUP50-AS1	2.28119	0.00897618	0.115494	up
UBE2G2	7.69295	0.00897486	0.115494	up
LINC01088	-5.94609	0.00892296	0.115027	down
CDC42EP4	-4.65623	0.00890405	0.114833	down
SEC24D	7.62411	0.00889912	0.1148	up
AL354836.1	-4.22455	0.00884052	0.114233	down
AC112715.1	2.26735	0.00883711	0.114199	up
LINC02126	5.09842	0.00882419	0.114071	up
HILPDA	2.22626	0.00878301	0.113698	up
RNASEH2B-AS1	4.7157	0.00875918	0.113518	up
FCGR1B	5.4443	0.00875087	0.11344	up
LINC02202	-2.0374	0.00873674	0.113306	down
AC023421.1	-4.54949	0.00873605	0.113306	down
AC099805.1	4.13273	0.00873359	0.113285	up
ANKRD20A19P	-8.12387	0.00872829	0.113246	down
CLIC3	-6.16247	0.00872529	0.113227	down
AC119674.1	-4.82913	0.00867814	0.112763	down
TMEM54	-4.22827	0.0086662	0.112648	down
PROX1-AS1	-3.94027	0.00866516	0.112648	down
ST3GAL6-AS1	-5.37127	0.0086543	0.112552	down
DTNB	7.85833	0.0086438	0.112435	up
GTF2B	2.86252	0.00852513	0.111243	up
AC069208.1	-2.62395	0.00851183	0.111207	down
AL023803.1	4.40034	0.00849822	0.111097	up
INTS6	-3.5459	0.00848558	0.110981	down
AP001189.1	-5.85572	0.00846654	0.110881	down
FOCAD-AS1	5.07345	0.00845484	0.110804	up
LINC00989	-3.63392	0.00845034	0.110764	down
CPD	-6.0839	0.00843471	0.110601	down
LINC00445	-4.85639	0.00842451	0.110529	down
SNTG2	-4.85603	0.00841888	0.110469	down
SLC25A29	-5.87745	0.00840862	0.110396	down
LINC01985	-2.92347	0.00838998	0.110216	down
TESC	-4.90507	0.00838261	0.110178	down
NBPF3	-2.05584	0.00835906	0.109937	down
OVOL2	-8.01576	0.00834047	0.109757	down
AKT3	-2.30045	0.00832292	0.109612	down
ATG4B	-3.61404	0.00831585	0.109572	down
AC023794.3	-5.39595	0.00831517	0.109572	down
TEX26-AS1	-5.39126	0.00830175	0.109445	down
ELMOD3	-8.19146	0.00829976	0.109429	down
CEPT1	5.09508	0.00829582	0.109396	up
AC093752.1	-5.22594	0.00829041	0.10935	down
CNKSR2	-6.061	0.00827874	0.109229	down
AP000640.2	-3.69721	0.00826273	0.109106	down
AC091544.5	-2.78428	0.00825187	0.109013	down
STK32A-AS1	-4.12914	0.00823862	0.108874	down
SOX6	-5.14832	0.00820813	0.108628	down
SLC12A8	5.25934	0.00819323	0.108507	up
H19	6.03665	0.00817686	0.108378	up
HYPK	-2.47098	0.00817674	0.108378	down
AC025165.3	5.13117	0.00815679	0.108188	up
GSTM4	-3.24415	0.00814076	0.108005	down
DECR1	4.98034	0.00812662	0.107883	up
SKIV2L	6.74452	0.00812085	0.107827	up
KLKP1	6.60137	0.00811856	0.107807	up
MTF2	-5.31556	0.00809575	0.1076	down
AL683807.1	4.18468	0.00809288	0.107581	up
PRRC1	-4.80268	0.00808734	0.10752	down
ZNF318	-4.60966	0.00801561	0.106798	down
AL139118.1	-5.06048	0.00800556	0.106688	down
ADD3-AS1	-4.25341	0.00799594	0.10662	down
AC093799.2	-2.27463	0.00797837	0.106431	down
AC060814.4	5.79582	0.00797183	0.106392	up
NFIB	-2.07031	0.00794858	0.106206	down
AC055854.1	-8.08636	0.00792364	0.105997	down
AC093484.4	-8.03229	0.00791021	0.105922	down
CASC15	3.17548	0.00787409	0.105648	up
C12orf75	5.58396	0.00786561	0.105573	up
CMC2	5.08018	0.0078655	0.105573	up
FENDRR	5.08018	0.0078655	0.105573	up
DCP1B	3.36884	0.00785544	0.10552	up
EN1	-2.55108	0.00785178	0.105483	down
AC017076.1	5.97295	0.00785113	0.105483	up
H2AFY	-3.86114	0.00782705	0.105313	down
ZNF611	5.73636	0.00776357	0.104667	up
AL139220.2	6.05597	0.00775561	0.104579	up
BAHCC1	5.60055	0.00775534	0.104579	up
KCNK4-TEX40	3.97613	0.00774984	0.10455	up
RPS6	-3.8432	0.00774391	0.104497	down
ESPNL	7.83124	0.00771339	0.104183	up
LINC01229	-5.21026	0.00771058	0.104183	down
AZIN1-AS1	4.2206	0.00769329	0.104006	up
KANK2	4.1438	0.00767659	0.103854	up
MFN2	3.3889	0.0076759	0.103854	up
TRMT2B	-2.86367	0.00765925	0.103684	down
AC022966.2	-5.75039	0.00764234	0.103598	down
MMP11	4.21932	0.00762997	0.103459	up
ARHGDIA	-2.00201	0.00762842	0.103457	down
THSD4	-3.35857	0.00760552	0.103205	down
AP3S2	-2.49044	0.00755877	0.102719	down
AL158071.4	-3.39116	0.00755853	0.102719	down
NCF1B	-2.78059	0.00754915	0.102614	down
LINC01550	-7.97373	0.00754535	0.102583	down
AC090236.2	-5.52073	0.00749027	0.102012	down
PM20D1	-8.07757	0.00748117	0.101916	down
PHAX	7.98676	0.00747214	0.101831	up
AC010530.1	-2.97257	0.00744394	0.101587	down
ZNF462	-5.06944	0.0074308	0.101473	down
TNFRSF1A	4.20107	0.00737781	0.100903	up
ITGA10	3.36677	0.00737265	0.100892	up
ZNF391	-4.42984	0.00734224	0.100587	down
NUP133	-2.81446	0.00729882	0.100196	down
AC082651.1	-5.05513	0.00728622	0.10007	down
AC009041.2	-6.25666	0.0071935	0.099075	down
SHROOM3	-5.19228	0.00716105	0.0987438	down
LINC01239	-3.01422	0.00714996	0.098641	down
GALNT8	-2.14582	0.00713036	0.0984396	down
TOMM40L	2.94732	0.00713021	0.0984396	up
AC027237.3	7.92259	0.0071278	0.0984225	up
VSIG10	-3.53982	0.00708058	0.0979073	down
JPX	-2.72069	0.00707737	0.0978992	down
PCOLCE2	-5.90293	0.00707605	0.0978992	down
MMP11	9.35177	0.00706569	0.0978201	up
NUTM2A-AS1	4.06138	0.00704998	0.0976422	up
NIPAL2	-3.48229	0.00704069	0.097565	down
AL008582.1	-4.95546	0.00703264	0.0974717	down
AC044810.2	-3.98822	0.00703004	0.0974447	down
HSPB8	-3.14054	0.00702837	0.0974306	down
FAM225B	2.42215	0.00702246	0.0973852	up
FAM3B	-5.59004	0.00701717	0.0973391	down
DLEU7	2.36244	0.00701656	0.0973391	up
VPS41	-4.95474	0.00699959	0.0971861	down
EFCAB2	3.37905	0.00699771	0.0971782	up
MEF2C-AS1	-3.9152	0.00698157	0.0970632	down
FRMD6	-4.25722	0.00696604	0.0969018	down
AL451050.2	-5.69659	0.00693926	0.0966289	down
CD46	7.98472	0.00691685	0.0964166	up
AC104031.1	-5.32679	0.00691126	0.0963476	down
DLGAP4	2.80281	0.00691024	0.0963425	up
SHROOM2	3.32556	0.00686837	0.0959265	up
ZNF273	-2.19885	0.00685351	0.0957496	down
TSHR	5.74117	0.00682363	0.0953951	up
YY1AP1	-5.9818	0.00681675	0.0953471	down
AC008264.2	-2.423	0.0068084	0.095272	down
PPCDC	-5.09843	0.00680483	0.0952579	down
AC078883.1	6.10299	0.00679556	0.0951731	up
AL139220.2	7.02391	0.00673581	0.0945596	up
KALRN	-5.04437	0.00673464	0.0945596	down
DDR1	-5.14733	0.00673393	0.0945596	down
AKR1C1	-4.45024	0.00669666	0.0941973	down
MSTO1	2.10617	0.00668298	0.0940686	up
NRDC	2.26161	0.00665272	0.0938106	up
DOCK2	-4.94122	0.00663216	0.093574	down
H19	2.43201	0.00662335	0.093512	up
SMUG1	4.95022	0.00661534	0.0934701	up
RNF152	-2.30519	0.00655671	0.0927832	down
TACC1	-2.08023	0.00655381	0.0927548	down
RAMP2-AS1	-4.87086	0.00654868	0.0926961	down
ERVK13-1	-8.10053	0.00654293	0.0926412	down
SLC38A9	-7.0566	0.00653546	0.0925619	down
CLSTN3	-3.49753	0.00653327	0.0925504	down
IGSF22	-5.17595	0.00652571	0.0924681	down
PRRT1	-3.74321	0.00651807	0.0924186	down
PCP4	-8.65497	0.00648245	0.0920275	down
AC016737.2	-5.04475	0.0064784	0.0919823	down
MSC-AS1	4.12333	0.00647612	0.0919763	up
A1BG	4.51665	0.0064742	0.0919655	up
SMG6	3.14742	0.00647227	0.0919568	up
MYO1D	8.28864	0.00647161	0.0919563	up
RNF145	-2.39547	0.0064426	0.0916216	down
CEP152	-5.03679	0.00643825	0.0915799	down
ZNF148	3.16898	0.00641342	0.0913307	up
AKR1C3	-8.86305	0.00638689	0.0910688	down
TMEM14C	6.19186	0.00638489	0.0910556	up
CAMTA1	-4.45954	0.0063624	0.0908135	down
AL590096.1	-5.2093	0.00635412	0.090741	down
DYM	3.2502	0.006348	0.090688	up
RPARP-AS1	-5.22206	0.0063101	0.0902668	down
COL4A6	-5.43367	0.00628073	0.0899681	down
AOC4P	-5.04834	0.00625911	0.089738	down
RNASEH2B-AS1	4.93757	0.0062529	0.0896822	up
ANKS1A	-2.82244	0.00625239	0.0896822	down
PGM5P3-AS1	-5.75437	0.00625136	0.0896822	down
SLC2A8	-3.53807	0.00620713	0.0892166	down
PER1	-8.34794	0.00619799	0.0891187	down
AC137932.2	5.27508	0.00618023	0.0888806	up
OR2A1-AS1	-2.11182	0.00617753	0.0888589	down
GAB3	5.10568	0.00615686	0.0886049	up
WDR70	-5.73119	0.00615408	0.0885874	down
KIAA1524	4.75617	0.00615223	0.0885724	up
FAM85B	-2.50227	0.00614108	0.0884376	down
NRG1	5.36537	0.00611483	0.0881795	up
GNAS	-6.9011	0.00610818	0.0881093	down
AC087388.1	-3.86907	0.00610662	0.0880954	down
A1BG-AS1	2.06353	0.0060854	0.0878762	up
ANAPC7	2.81606	0.00607296	0.087768	up
COL6A1	2.16419	0.00607281	0.087768	up
AC006063.1	-5.0488	0.00607167	0.087768	down
PBX1	-2.45028	0.00606774	0.0877394	down
ZMYND11	-2.42593	0.00606641	0.0877373	down
VIPR1	-4.55468	0.00606628	0.0877373	down
ST5	6.0403	0.00605331	0.0876123	up
SNRPN	-2.07757	0.00603062	0.087356	down
TBC1D25	8.21536	0.00602991	0.0873542	up
ATP9B	-4.53329	0.00602932	0.0873542	down
NCAPG2	-3.63985	0.00600655	0.087118	down
AP005482.1	-5.00078	0.00599032	0.086908	down
PCMTD2	-3.21813	0.00597404	0.0867313	down
FOXO6	-2.08954	0.00597097	0.0866952	down
EYA4	4.3232	0.00597093	0.0866952	up
MAST3	-2.48242	0.00593175	0.0862862	down
MEF2C	-2.64812	0.00592123	0.0861839	down
AC129492.1	-5.09987	0.00590935	0.0860363	down
AC137936.2	-5.09987	0.00590935	0.0860363	down
AC005534.1	-5.09925	0.0059027	0.0859564	down
LTBP4	-5.72333	0.00583817	0.0852931	down
LINC00861	-3.40778	0.00581698	0.0850673	down
LINC00365	-5.15136	0.00581627	0.0850654	down
PDE4DIP	-5.15136	0.00581627	0.0850654	down
LINC-PINT	-2.64578	0.00580993	0.0849977	down
PITPNM2	-4.68821	0.00578655	0.0847477	down
CD53	3.29365	0.00575884	0.0844754	up
NR3C2	-3.32725	0.00575302	0.0844233	down
RUBCN	8.15825	0.00574706	0.084361	up
GOT2	2.92675	0.00574705	0.084361	up
CABYR	3.7094	0.00574307	0.0843442	up
LEF1-AS1	4.00519	0.00573976	0.0843122	up
PRKCH	-3.0136	0.00570689	0.0839541	down
FBXO18	-3.25472	0.00568109	0.0836825	down
TRMU	3.39762	0.00567934	0.083665	up
POLG2	-5.0005	0.00565475	0.0834188	down
PUSL1	3.2997	0.00564216	0.0832744	up
LAMA2	-4.95413	0.00563832	0.0832344	down
AC103591.3	-5.50324	0.0056199	0.0830219	down
GMDS-AS1	-2.12202	0.0056096	0.0829177	down
DGKI	2.60751	0.00560854	0.0829103	up
DDAH1	3.64117	0.00557269	0.0825158	up
NANS	3.73606	0.00556974	0.0825076	up
TINAGL1	-2.31044	0.00555913	0.0824149	down
SNAP25-AS1	4.2755	0.00555472	0.0823611	up
ENAH	2.09494	0.0055309	0.0821063	up
AC098864.1	4.59725	0.00552728	0.0820608	up
ZSCAN16-AS1	2.18472	0.00551692	0.0819399	up
ALAD	-3.25265	0.00550607	0.0818115	down
COMMD9	2.39869	0.00549131	0.0816413	up
IFT80	5.36338	0.00548427	0.0815448	up
AC093330.1	-4.97809	0.0054554	0.0812404	down
PLEKHA7	-5.27677	0.00545185	0.0812093	down
ABAT	-5.15264	0.00545165	0.0812093	down
C1orf132	-2.94738	0.0054278	0.0809406	down
AP000320.1	5.64632	0.00541473	0.0808107	up
SKAP2	-4.91734	0.00541328	0.0808053	down
TMEM199	-6.22542	0.00540874	0.0807694	down
AC009754.1	-2.11971	0.00539875	0.080702	down
AC016394.1	-3.44955	0.00538494	0.0805444	down
SFXN5	5.34858	0.0053838	0.0805433	up
AP003108.2	5.34858	0.0053838	0.0805433	up
CENPS	8.23117	0.00537654	0.0804836	up
NECTIN3-AS1	-6.14292	0.00536521	0.0803626	down
FMO6P	-8.45933	0.00535724	0.0802676	down
C3	-7.00569	0.00535562	0.080264	down
AAK1	-5.40074	0.00533987	0.0801046	down
SULF1	3.56187	0.0053284	0.079981	up
AC009549.1	-4.47342	0.00531761	0.0798838	down
C8orf31	5.33183	0.0053122	0.0798268	up
AL392172.1	4.85273	0.00530707	0.0797736	up
AC239809.3	3.01983	0.00530506	0.079768	up
LIMS2	-3.31014	0.00528389	0.0794899	down
PKP4-AS1	-5.74964	0.00527838	0.0794393	down
AC011495.3	-5.15209	0.00526409	0.0792805	down
AL445493.3	4.05019	0.00526252	0.0792729	up
SAPCD1-AS1	-4.34905	0.00525382	0.0791959	down
TMEM161B	-5.17253	0.00525299	0.0791938	down
WDR46	8.24237	0.00522509	0.0788774	up
MIR99AHG	2.35638	0.00522142	0.0788381	up
ST3GAL2	3.0491	0.00520638	0.0786987	up
AC080128.2	-2.91199	0.00520415	0.0786815	down
AL355816.2	-2.25029	0.00519778	0.0786012	down
ITGA9-AS1	-5.21214	0.00519296	0.0785523	down
FHAD1	4.16343	0.00519268	0.0785523	up
GRAMD1C	-6.82988	0.00518799	0.0785012	down
ARHGEF3	-3.58261	0.00518534	0.078469	down
AP001107.8	-5.42253	0.00514443	0.0779613	down
LEPR	-2.71013	0.00513221	0.0778001	down
NPFFR2	6.88138	0.00513143	0.0777996	up
FLII	-9.00721	0.00512762	0.0777703	down
COX10-AS1	-8.52526	0.00511401	0.0776115	down
CSRNP3	4.41978	0.00508146	0.0772677	up
ZBED5	-5.20354	0.00507916	0.0772406	down
DOK6	5.26576	0.00506397	0.0770491	up
ELF3-AS1	-5.11016	0.00506275	0.077046	down
CFDP1	4.14788	0.00505507	0.0769611	up
HS6ST1	4.23624	0.00503078	0.0766464	up
CASK	5.5161	0.0050214	0.0765182	up
CNTN1	2.99391	0.00501276	0.0764346	up
LINC02351	-5.77748	0.00500054	0.0762719	down
FAM225A	2.3502	0.00498128	0.0760641	up
LINC00969	-2.07191	0.00497651	0.076007	down
AL132655.2	5.44659	0.00495792	0.075762	up
LURAP1L	-3.30733	0.00494172	0.0755846	down
FMO2	-5.43091	0.00492612	0.0753927	down
MAGI1	-2.52251	0.00492484	0.0753809	down
AC092634.3	-5.58246	0.00490382	0.0751393	down
UST	-4.70694	0.00490277	0.0751361	down
NAA15	-3.14095	0.00489715	0.0751042	down
LINC02257	8.30845	0.00486399	0.0746884	up
ZNF704	-2.91695	0.00485891	0.0746336	down
GANAB	-2.29083	0.00485432	0.0745786	down
AC090246.1	-5.20331	0.00484337	0.0744644	down
CSMD2	5.44827	0.00483019	0.0742966	up
AC132938.1	-5.62335	0.0048156	0.0741297	down
EHF	-5.54474	0.00481559	0.0741297	down
ZSWIM7	4.18054	0.00481168	0.0740924	up
DENND2D	-3.19147	0.00478103	0.0737507	down
RPARP-AS1	-5.51615	0.00478066	0.0737507	down
KCTD9	-3.92549	0.00476903	0.0736498	down
VPS8	-4.32635	0.00476502	0.0736032	down
TG	-5.04744	0.00476247	0.0735898	down
PRMT5	8.41673	0.00474785	0.0734528	up
ZFPM2-AS1	4.06391	0.00474673	0.073443	up
MADD	-3.49477	0.00474209	0.0734172	down
THAP7-AS1	-5.60185	0.00473653	0.0733617	down
ANAPC15	-3.51327	0.00472146	0.0731895	down
CDKN2B-AS1	8.58375	0.00471569	0.0731307	up
CDKN2B-AS1	6.98503	0.00470989	0.0730713	up
EPSTI1	5.06804	0.00470828	0.073054	up
U62317.2	-5.18765	0.00469447	0.0728872	down
GBP1	2.18161	0.0046868	0.0728045	up
AC022784.3	-5.79975	0.00467704	0.0726985	down
DENND2D	-2.39969	0.00464259	0.0722878	down
ACSS2	-3.07349	0.00461602	0.0719461	down
SKAP2	-3.94877	0.00461464	0.0719322	down
ABHD5	-3.11726	0.00461167	0.0719011	down
AC104051.2	-2.86453	0.00459994	0.0717635	down
AP003108.2	-5.25567	0.00458565	0.0716083	down
ROR1-AS1	4.47589	0.00457261	0.0714348	up
AL137186.2	3.38293	0.00457244	0.0714348	up
AL450003.2	2.36339	0.0045695	0.0714162	up
SMOX	6.28554	0.00456058	0.0713145	up
VPS72	-9.28697	0.00455873	0.0712958	down
AACS	-3.72317	0.00453821	0.0710396	down
AP002770.1	2.38284	0.00453211	0.0709966	up
AC011815.2	-3.85241	0.00450295	0.0706186	down
AC007998.4	-5.96533	0.00449525	0.0705309	down
AL035706.1	8.41919	0.00447449	0.0702944	up
AL662797.3	-3.31559	0.00447178	0.0702661	down
AC009120.2	-4.4274	0.0044266	0.0697193	down
MFGE8	-2.24271	0.00441838	0.0696259	down
H2AFY	-4.41182	0.0044165	0.0696103	down
AC012640.3	-5.06875	0.00440967	0.0695192	down
PTK2	2.16611	0.0044026	0.0694224	up
CLIC2	-5.06781	0.00439783	0.0693693	down
AL669970.2	5.3604	0.00439473	0.0693572	up
QPRT	4.34818	0.00437193	0.069071	up
PCBP1-AS1	3.89943	0.00436982	0.069045	up
HLA-F	-2.45136	0.00436729	0.0690191	down
CEP162	-9.10224	0.00436077	0.0689681	down
CD36	-6.20524	0.00434337	0.0687589	down
DSG1-AS1	8.6898	0.004339	0.0687045	up
SRRM2	-2.24634	0.00433759	0.0686968	down
HLF	-5.17296	0.00432068	0.0685388	down
AC068888.1	-8.66413	0.00430098	0.0682629	down
CCDC144NL-AS1	-5.07898	0.00429732	0.0682193	down
GRK4	-5.34432	0.00427714	0.0679645	down
FLJ22447	3.68742	0.00427199	0.0679044	up
A1BG-AS1	8.43192	0.00426698	0.0678393	up
AL357078.3	-4.47707	0.004264	0.0678065	down
LINC01697	-6.88955	0.00425942	0.0677727	down
AC107464.3	-5.11338	0.00425592	0.0677361	down
LINC01515	-5.41012	0.00425356	0.0677131	down
PLA2G2A	-5.67499	0.00424598	0.0676329	down
AC010255.1	4.4635	0.0042243	0.0673712	up
CERCAM	2.25099	0.00422287	0.067362	up
DGUOK-AS1	-4.53561	0.00421053	0.0672013	down
AC137630.4	-3.52465	0.00419405	0.0670365	down
LINC02018	-2.63771	0.00418411	0.0669164	down
SERGEF	-4.1213	0.00417325	0.0668004	down
SFTA1P	5.09011	0.00416649	0.0667119	up
AL132989.1	-2.11827	0.00415414	0.0665736	down
BPTF	-5.26625	0.00413297	0.0662916	down
GSTM5	-4.96606	0.00411402	0.0660519	down
AC005291.2	3.99832	0.00411306	0.0660519	up
AC005609.5	5.57938	0.00411291	0.0660519	up
NKAP	-3.20744	0.00410632	0.0659782	down
PDZK1IP1	-4.12516	0.00410209	0.0659492	down
WAC-AS1	-2.17048	0.00409642	0.0658835	down
LINC02204	-4.35103	0.00409065	0.0658024	down
AL161457.1	-2.33642	0.00408122	0.0657174	down
NUP58	-4.69112	0.00404597	0.0653058	down
AP2A1	3.2637	0.00402923	0.0650782	up
LEF1	2.87839	0.00401762	0.064926	up
AL049544.1	8.62076	0.00401057	0.0648394	up
ADA	-2.45555	0.00400403	0.0647557	down
AC244100.2	-5.49734	0.00397091	0.0643184	down
LINC00900	3.92737	0.00396397	0.0642365	up
RGS4	3.05671	0.00394271	0.0639804	up
LINC00689	-5.23663	0.00393368	0.0638618	down
LINC01505	5.67085	0.00392757	0.0637822	up
AC090844.2	-5.01828	0.00391835	0.0636826	down
ZFAND3	3.21699	0.00391541	0.0636488	up
RIC3	-5.9275	0.00389302	0.0633681	down
DPP9	-5.9275	0.00389302	0.0633681	down
AC091814.1	5.35678	0.00389113	0.0633513	up
AC034206.1	-3.57346	0.00388095	0.0632355	down
AL121839.2	-4.03226	0.00386275	0.0629999	down
HIVEP3	-5.82727	0.00385675	0.0629228	down
AC012618.3	-6.78004	0.00384775	0.0628155	down
AC011352.1	-3.23897	0.00383115	0.0625741	down
RDH13	-5.59496	0.00382873	0.0625685	down
IL17RD	-2.59685	0.00381885	0.0624694	down
TCF7L2	-5.48159	0.00381503	0.0624414	down
ARHGEF28	-5.95721	0.00380957	0.0623864	down
DARS-AS1	5.43238	0.00380657	0.0623443	up
ALDH3B2	-5.33047	0.00379378	0.0621966	down
AC226118.1	-4.1727	0.00379013	0.0621436	down
CDK2	3.61927	0.00378193	0.0620411	up
MIR503HG	3.62192	0.00376981	0.0618857	up
VAV3	-6.80169	0.0037665	0.0618583	down
SNAP25	5.4078	0.00375456	0.0616969	up
SVIL	-3.6377	0.00370239	0.0610221	down
B4GALT3	-6.60173	0.00369728	0.0609582	down
AC009242.1	-6.01486	0.00365325	0.0603935	down
COL11A1	4.37768	0.00365197	0.0603791	up
FAM41C	-5.7353	0.00364087	0.0602224	down
FBXO18	-2.06401	0.00361309	0.0598898	down
FARP1	3.46108	0.00360539	0.05978	up
LDB2	-2.15576	0.00358709	0.0595387	down
GRTP1	-3.03028	0.00357018	0.059351	down
SRRM1	-2.22553	0.0035641	0.059264	down
GBGT1	-7.74909	0.00355909	0.0592264	down
TRIM16L	-5.36313	0.00355024	0.0591123	down
ZMAT1	-4.62089	0.00352846	0.0588422	down
AL450992.2	-3.57207	0.00352578	0.0588174	down
SLC35F4	5.85007	0.00352296	0.0587835	up
LINC01725	-6.0703	0.00350953	0.0586253	down
POLD2	-4.33871	0.00350486	0.0585673	down
L3MBTL1	-5.64643	0.00350152	0.0585311	down
AL031320.2	-3.16118	0.00349332	0.0584469	down
AL513165.2	3.06866	0.00348795	0.0583965	up
TMEM79	-4.85017	0.00346664	0.0581052	down
RASAL2-AS1	6.32188	0.00345653	0.0579817	up
SLC28A3	-6.41771	0.00345624	0.0579817	down
AC022148.1	-5.58508	0.00342712	0.0575927	down
AL390036.1	-5.44897	0.00342466	0.0575788	down
SORT1	-5.15522	0.00342339	0.0575705	down
AOX3P	-5.13271	0.00340422	0.0573488	down
BOLA3-AS1	-8.93202	0.00339572	0.0572335	down
AC083843.1	-5.2335	0.00335722	0.0567072	down
FHAD1	5.00601	0.00335485	0.0566735	up
NSUN6	-5.90923	0.00334624	0.0565861	down
MTA3	-5.38385	0.00330943	0.0560851	down
PCED1B-AS1	5.97697	0.00329819	0.0559348	up
NMT2	-2.45547	0.00328978	0.0558351	down
RCAN1	-8.93187	0.00328361	0.055756	down
RSRP1	-5.35172	0.0032836	0.055756	down
AC008764.6	-2.03125	0.00328038	0.0557328	down
ZIC1	4.98282	0.00327858	0.0557179	up
SIN3B	-2.98274	0.00327146	0.0556487	down
GPR17	8.76267	0.0032684	0.055625	up
AC036176.3	-5.40043	0.00324882	0.0553681	down
ELMO2	-8.89311	0.00324668	0.0553381	down
RAD51B	4.44634	0.00321559	0.0548775	up
AL359317.1	-5.47558	0.00321501	0.0548738	down
THADA	4.62713	0.00320257	0.054712	up
SERPINB5	-5.3103	0.00319972	0.0546759	down
SYNE2	-4.21804	0.00319371	0.054611	down
AC069208.1	-5.88413	0.00318259	0.0544961	down
AC100793.4	-3.59481	0.00317488	0.0543956	down
SATB2-AS1	2.93935	0.0031647	0.0542579	up
SYNRG	8.7641	0.00316193	0.0542217	up
AL359715.2	3.89201	0.00316015	0.0541995	up
AC004816.1	-6.24444	0.00313665	0.0539025	down
AP006222.1	-2.34208	0.00312997	0.0538203	down
TUBE1	-3.67531	0.00312799	0.0538098	down
ZNF37BP	-2.62597	0.00312694	0.053798	down
AC002429.2	-5.44338	0.00312651	0.0537969	down
AP000695.1	2.52525	0.00312014	0.0537058	up
AFG3L1P	-9.08867	0.00311297	0.053595	down
AC004982.2	-3.52419	0.00311044	0.0535638	down
NR2F2-AS1	-2.58625	0.00307749	0.0531012	down
AC020978.6	-4.78844	0.00307082	0.0530232	down
AC007557.1	-5.69236	0.00305282	0.0527553	down
LINC02352	-2.00859	0.00304822	0.0526881	down
BSCL2	-6.05244	0.00302968	0.0524717	down
SMYD3	5.03331	0.00302644	0.0524461	up
PKP1	-5.65475	0.00302543	0.0524409	down
DLG1-AS1	5.4435	0.00301447	0.0523037	up
FLRT3	-3.56209	0.00300205	0.0521637	down
GRK5-IT1	-2.12086	0.00299905	0.0521299	down
RABGGTB	-5.77736	0.00298844	0.0519942	down
RPSAP69	-5.3093	0.00297161	0.0517621	down
LINC02198	-5.33234	0.00295894	0.0515838	down
MXI1	5.2279	0.00295269	0.051493	up
PDE4DIP	-4.00578	0.00293621	0.0512538	down
HIF1A	4.7348	0.00292782	0.0511432	up
NLRP1	-4.17166	0.00291297	0.0509562	down
PGM5P4-AS1	-4.16281	0.00290899	0.0509106	down
ADGRD1	-4.68737	0.0029062	0.0508754	down
SMCO2	6.13808	0.00290031	0.0508067	up
AC024909.3	-3.01524	0.00290025	0.0508067	down
LINC00900	4.43816	0.00289935	0.0508018	up
LVRN	-5.46432	0.00289782	0.0507871	down
WWOX	-6.11833	0.0028927	0.0507152	down
AC012617.1	3.16159	0.00287643	0.0505017	up
MSC-AS1	2.93304	0.00287165	0.0504477	up
PLD1	-4.67212	0.00285779	0.0502935	down
BDNF-AS	-4.37444	0.00285404	0.0502573	down
AL021328.1	-5.28492	0.00283983	0.0500309	down
ATP1A1	-2.20599	0.00282984	0.0498959	down
GCNT2	-9.31516	0.0028159	0.0497157	down
Z83847.1	-5.76551	0.00281083	0.0496364	down
PAM	5.46307	0.00280564	0.0495714	up
GAS5	-2.6377	0.00279346	0.0494603	down
AC010632.2	-4.18994	0.00278492	0.0493307	down
AC025423.4	-4.55002	0.00276691	0.0491021	down
PQBP1	-5.05793	0.00276174	0.049022	down
LINC02535	6.08881	0.0027577	0.0489679	up
VAV2	2.53428	0.00275303	0.0488967	up
CD55	-3.58413	0.00274338	0.0487661	down
PTPRM	4.7011	0.00274189	0.0487514	up
AC022400.5	-2.49397	0.00273818	0.048703	down
ADAMTS13	6.01541	0.00273443	0.0486538	up
CASP10	-9.25861	0.00273277	0.0486358	down
PGM5P2	-3.53451	0.00272844	0.0485743	down
STX17	-2.39819	0.00272006	0.0484822	down
MRPS31P5	4.41218	0.00271655	0.0484403	up
ZNF93	6.23495	0.00268514	0.0479929	up
AC004921.1	-4.52531	0.00268377	0.0479768	down
PAG1	-2.89108	0.0026788	0.0479227	down
METTL24	-5.53428	0.00267705	0.0478973	down
HOXB2	-2.46266	0.00267536	0.0478901	down
NDRG1	-5.92698	0.00266089	0.0476944	down
LINC01801	-4.30773	0.00265679	0.0476324	down
AZGP1	-5.49119	0.00264147	0.0474265	down
AC011365.2	-5.83176	0.00263829	0.0473873	down
RIN1	-2.96371	0.00260231	0.0468995	down
PDIA5	2.68006	0.00259129	0.0467627	up
MYH11	-5.8278	0.00258036	0.0466028	down
MIR4435-2HG	2.69525	0.00257667	0.0465448	up
AC005725.1	-4.81738	0.00257444	0.0465102	down
ZBTB7B	4.64755	0.00257298	0.0464953	up
MTSS1	-4.39595	0.0025298	0.045821	down
AP3M2	-5.62807	0.00251814	0.0456712	down
MTSS1	-5.23502	0.00250689	0.0455204	down
COL7A1	3.75492	0.00250303	0.0454671	up
LINC01412	-5.82288	0.0024929	0.0453354	down
CTTN	2.36144	0.00248298	0.0451882	up
ADGRD1	-5.32827	0.00247004	0.0450025	down
B4GALT2	4.30292	0.0024696	0.0450025	up
NAV1	4.23194	0.00245944	0.0448866	up
AKAP8L	-9.26244	0.002458	0.0448658	down
CA3-AS1	-6.04362	0.0024558	0.0448421	down
UBAC2	3.04339	0.00244734	0.0447207	up
C9orf3	2.35044	0.0024384	0.0445739	up
AL359915.2	-4.65481	0.00241742	0.0442339	down
FAM21FP	-5.90693	0.00241051	0.0441293	down
KCNIP1	-6.06761	0.00240918	0.0441212	down
AL451085.1	-5.44773	0.00239821	0.0439476	down
AC079328.2	-4.544	0.00238837	0.0438159	down
AC107072.2	3.68976	0.00237912	0.043687	up
HSPC324	-3.06942	0.00237709	0.0436684	down
TBC1D8	-6.33397	0.00236838	0.0435353	down
AL158847.1	-6.09462	0.00236605	0.0435034	down
AC022613.1	5.29171	0.00235386	0.0433061	up
AC008957.1	6.74563	0.00234871	0.0432166	up
SNAPC2	3.025	0.0023429	0.0431312	up
INMT	-5.42826	0.00231511	0.0427843	down
AC007298.2	-6.33073	0.00231507	0.0427843	down
AL117329.1	-5.65691	0.00231476	0.0427843	down
YBX3	5.58447	0.00231365	0.0427732	up
PHKB	-6.10369	0.00229515	0.0425054	down
ILF3	-5.30294	0.00229183	0.042465	down
BEND6	3.49141	0.00227234	0.0421672	up
FUT2	-5.9781	0.00225863	0.0419391	down
AP000688.1	-5.41907	0.00225326	0.0418772	down
PDZD4	5.78753	0.00225151	0.0418594	up
SAMD4B	-5.27303	0.00225021	0.041856	down
ALDH3A2	-6.13237	0.00224448	0.0417704	down
ADAM33	-2.88519	0.00224273	0.0417536	down
CLDN11	-4.23191	0.00224211	0.0417473	down
CLDN11	-5.59845	0.00223492	0.0416397	down
AC090589.3	-3.66453	0.00222414	0.0414909	down
AC034206.1	-6.14025	0.00222181	0.0414579	down
THBS4	7.70893	0.00221802	0.0414013	up
AP001330.5	2.01634	0.00221729	0.0413943	up
AF186192.2	-2.36663	0.00221599	0.0413909	down
NUP188	5.52208	0.00221592	0.0413909	up
AC005162.3	-6.31262	0.00221349	0.0413547	down
AL021395.1	-5.7556	0.0022119	0.0413457	down
AL031008.1	-4.4285	0.00220519	0.0412568	down
MSI2	-4.73123	0.00218519	0.0409239	down
ME3	-2.18647	0.00218169	0.0408634	down
ULK4P2	3.36808	0.00218116	0.0408634	up
FAM172A	-5.88093	0.00217781	0.0408062	down
EXOC4	-2.21345	0.00217021	0.0407205	down
AL589935.1	-5.70386	0.00215809	0.0405393	down
PLAU	9.45186	0.00215786	0.0405393	up
AMPD2	3.48401	0.00214305	0.0403398	up
ADCY7	2.49456	0.00213545	0.040267	up
PCBP1-AS1	-5.50868	0.00212255	0.0400877	down
RAMP2-AS1	-5.39185	0.00211777	0.0400133	down
GALNT5	4.26126	0.00209798	0.039724	up
ZBTB16	-6.96758	0.00209713	0.0397211	down
POLG2	-2.70417	0.00208702	0.0395904	down
RUNX1	3.61146	0.00207021	0.0393319	up
LUZP2	3.57731	0.00207005	0.0393319	up
LINC01237	-5.91756	0.00205272	0.0390646	down
LINC01124	-4.84711	0.0020404	0.038885	down
GORASP1	2.46584	0.0020363	0.0388169	up
TTF2	-2.37105	0.00201339	0.0384394	down
WASHC4	4.88793	0.00198534	0.0380116	up
CFLAR-AS1	5.85075	0.0019834	0.0379794	up
A4GALT	-2.34037	0.00197632	0.0378879	down
FAM95B1	-5.70976	0.00196162	0.0376693	down
AL139147.1	4.94852	0.00195147	0.0375084	up
TMEM37	-7.00681	0.00194896	0.0374795	down
DSG1-AS1	9.54197	0.00194426	0.0374209	up
RNF144A-AS1	5.38618	0.00193566	0.0373256	up
TNC	2.78917	0.00193529	0.0373232	up
MIATNB	-4.08838	0.0019347	0.0373212	down
FARP1	-5.57015	0.00193183	0.0372759	down
AC091182.2	3.11059	0.00192912	0.0372284	up
CACNB4	-4.86149	0.00192263	0.0371177	down
LINC02188	-9.61148	0.00190926	0.036927	down
TESK2	-9.61117	0.00190217	0.0368185	down
CADM3-AS1	-3.2389	0.00190201	0.0368185	down
HOXB-AS3	9.41939	0.00190085	0.0368123	up
AC078785.1	6.02836	0.00190059	0.0368123	up
BRSK1	5.51925	0.00188909	0.0366572	up
RBL2	-2.42321	0.00188743	0.0366337	down
AL121721.1	-5.98744	0.00188594	0.0366096	down
VPS53	4.9566	0.00188005	0.0365382	up
MAPK12	2.2605	0.00185849	0.0361761	up
AC010096.1	-6.0324	0.0018577	0.0361715	down
LINC01359	-3.51315	0.00185113	0.0360754	down
FHL3	2.09713	0.00184232	0.0359464	up
STX17-AS1	-4.42749	0.00183718	0.0358743	down
BX323046.1	-2.54316	0.00183137	0.0357939	down
GRAMD2B	2.58046	0.00182394	0.0356863	up
MAGI2-AS3	6.09069	0.00181584	0.0355467	up
ATE1	-5.57337	0.00181106	0.0354831	down
MDH1	-2.38002	0.00180351	0.0353659	down
UPRT	-3.26769	0.00180299	0.0353652	down
GLI4	5.90659	0.00179809	0.0353016	up
MIR3936HG	-2.88106	0.00179491	0.0352579	down
LINC02036	-6.20108	0.00179473	0.0352579	down
NSRP1	-4.42903	0.00178392	0.0350744	down
CYP24A1	9.38034	0.00178362	0.0350744	up
OIP5-AS1	-2.67864	0.00177062	0.0348686	down
TATDN3	3.27627	0.00176543	0.0348033	up
SPRY1	-2.01306	0.00175524	0.0346439	down
TRHDE-AS1	-5.49932	0.00172944	0.0342074	down
LINC00477	-5.46348	0.00171422	0.0339703	down
AC127024.6	-3.45501	0.00170365	0.0338101	down
TENM2	5.59143	0.00169497	0.033683	up
NUBPL	-5.434	0.00169428	0.0336738	down
AC036108.3	-5.09768	0.00168716	0.0335772	down
PCED1B-AS1	3.70432	0.001682	0.0334932	up
MTHFR	-5.45131	0.00167907	0.0334483	down
ALG1L2	-5.77828	0.00167567	0.0334024	down
CD36	-5.35106	0.00167055	0.0333093	down
TRAP1	-2.80673	0.0016648	0.033208	down
AC092164.1	-3.99654	0.00166306	0.0331778	down
AL023284.4	-6.52592	0.00165958	0.0331307	down
EIF2B1	-5.65204	0.00165094	0.0329804	down
AC005906.2	4.58972	0.0016359	0.0327592	up
AC239809.3	4.3	0.00163352	0.0327305	up
PSIP1	-7.32913	0.00162824	0.03265	down
AC024337.2	-4.39617	0.00162692	0.0326324	down
LINC01558	-4.53791	0.00160942	0.0323777	down
AL355385.1	5.7259	0.0016041	0.0322794	up
AC016885.2	-6.56609	0.00160027	0.0322198	down
AC092164.1	-3.62703	0.00159147	0.0320829	down
AL136369.2	-5.8998	0.00158639	0.0320013	down
ZC3H11A	7.64049	0.00158218	0.031938	up
C3	-4.14643	0.00158006	0.0319082	down
AL034417.2	-5.95953	0.00157716	0.031867	down
PARVB	5.73472	0.00157237	0.0317833	up
AC010503.4	-5.03489	0.00156523	0.0316691	down
AC010680.1	-5.65809	0.00156039	0.0316015	down
YAP1	4.83506	0.00155776	0.031561	up
LINC01615	3.44324	0.00155601	0.0315343	up
AL035661.1	-5.47459	0.0015531	0.0314882	down
MIR100HG	-5.84254	0.00154246	0.0313154	down
CYTOR	2.10014	0.0015411	0.0313006	up
TIGD7	6.18857	0.00153401	0.0311974	up
AL136982.6	-5.04625	0.00151516	0.0309049	down
DRD4	6.45978	0.00150094	0.030657	up
TSPY26P	-9.75855	0.00148348	0.0303884	down
AGAP3	6.46594	0.00147206	0.0302002	up
LINC01561	9.57157	0.0014704	0.0301704	up
HECTD3	-2.76928	0.00146696	0.030133	down
AC098864.1	4.36812	0.0014641	0.0300994	up
AL353746.1	5.77978	0.00145679	0.0299657	up
KHDRBS3	4.57884	0.00145036	0.0298501	up
LINC01671	-5.73225	0.00142888	0.0295186	down
FP671120.3	-5.84011	0.00142814	0.0295074	down
ZSWIM8-AS1	-4.60328	0.00142238	0.0294163	down
AC007785.1	5.60697	0.00141515	0.029288	up
[truncated: 1,075 more rows]
