# Supplementary material for: Combined analyses of RNA-sequence and Hi-C along with GWAS loci—A novel approach to dissect keloid disorder genetic mechanism
Source: PLoS Genet. 2022 Jun 16;18(6):e1010168. doi: 10.1371/journal.pgen.1010168 (PMC9202908; doi:10.1371/journal.pgen.1010168)
Supplement: S5 Table — (XLSX) [file pgen.1010168.s013.xlsx]

## Sheet: Sheet 1
Gene Symbol	log2FC	P-value	FDR	Style
hsa-miR-205-3p	-4.07583	0.0487256	0.282608	down
hsa-miR-299-3p	1.02511	0.0479045	0.278879	up
hsa-miR-452-5p	-1.02088	0.0478274	0.278879	down
hsa-miR-6502-5p	-3.12886	0.0475935	0.278879	down
hsa-miR-10395-3p	-0.87056	0.046937	0.276328	down
hsa-miR-34c-3p	1.32666	0.0467221	0.276101	up
hsa-miR-651-5p	1.86407	0.0463111	0.274709	up
hsa-miR-412-5p	1.74646	0.0452621	0.269507	up
hsa-miR-10394-5p	-4.2046	0.0451308	0.269507	down
hsa-miR-4435	4.66681	0.0430003	0.258002	up
hsa-miR-146a-5p	-0.971962	0.0429211	0.258002	down
hsa-miR-1226-3p	1.2112	0.0428376	0.258002	up
hsa-miR-92b-3p	0.852227	0.0414354	0.251503	up
hsa-miR-129-1-3p	2.50278	0.0400508	0.244045	up
hsa-miR-129-2-3p	2.50278	0.0400508	0.244045	up
hsa-miR-628-3p	-1.47846	0.0398096	0.244045	down
hsa-miR-511-3p	-2.61675	0.0393834	0.242813	down
hsa-miR-202-3p	-4.22382	0.0388239	0.240309	down
hsa-miR-4732-5p	-4.15303	0.0379983	0.236132	down
hsa-miR-330-3p	0.848412	0.0373994	0.233336	up
hsa-miR-504-5p	-1.11006	0.0355183	0.222487	down
hsa-miR-2681-5p	-4.34891	0.0345755	0.217451	down
hsa-miR-532-5p	-0.666966	0.03361	0.212231	down
hsa-miR-143-5p	-0.990269	0.0335552	0.212231	down
hsa-miR-4679	-1.78404	0.0330757	0.210555	down
hsa-miR-4796-5p	-2.69919	0.0330277	0.210555	down
hsa-miR-449a	3.25646	0.0321818	0.206544	up
hsa-miR-760	-1.18531	0.0319863	0.206134	down
hsa-miR-7977	2.13647	0.0317774	0.205634	up
hsa-let-7f-1-3p	0.773009	0.0312546	0.20309	up
hsa-miR-3155b	-4.32963	0.031178	0.20309	down
hsa-miR-5100	1.40489	0.0308108	0.201882	up
hsa-miR-676-3p	-1.5172	0.0304312	0.200232	down
hsa-miR-485-5p	1.1686	0.0298671	0.197349	up
hsa-miR-937-3p	2.09974	0.0292765	0.194267	up
hsa-miR-889-3p	1.15012	0.0292465	0.194267	up
hsa-miR-17-5p	-1.1214	0.0284629	0.190482	down
hsa-miR-3606-3p	2.25034	0.0282854	0.190107	up
hsa-miR-4649-5p	2.74233	0.0277711	0.187455	up
hsa-miR-143-3p	-1.19793	0.0275748	0.186936	down
hsa-miR-101-5p	-2.44946	0.0266429	0.181403	down
hsa-miR-204-3p	-2.68272	0.0262533	0.179531	down
hsa-miR-409-5p	1.086	0.0255997	0.17583	up
hsa-miR-369-3p	1.06548	0.0253652	0.174987	up
hsa-miR-532-3p	-0.960697	0.0251743	0.174438	down
hsa-let-7c-3p	1.26419	0.0250935	0.174438	up
hsa-miR-187-3p	-1.29577	0.0249053	0.174115	down
hsa-miR-6842-3p	-1.28393	0.024583	0.172632	down
hsa-miR-378f	-1.26276	0.024197	0.170687	down
hsa-miR-181b-5p	1.02156	0.0237095	0.168005	up
hsa-miR-190b-5p	-1.67495	0.0234483	0.166909	down
hsa-miR-30c-5p	-0.989361	0.0225057	0.160931	down
hsa-miR-6507-5p	-4.00059	0.0224776	0.160931	down
hsa-miR-93-5p	-1.09462	0.0218577	0.157738	down
hsa-miR-12136	-1.96295	0.020445	0.148226	down
hsa-miR-331-5p	1.05018	0.0194071	0.141356	up
hsa-miR-5683	-5.22346	0.0188981	0.138292	down
hsa-miR-9-5p	1.76494	0.0182465	0.134151	up
hsa-miR-370-5p	1.4172	0.0181868	0.134151	up
hsa-miR-6503-5p	-1.5608	0.0180907	0.134151	down
hsa-miR-181b-3p	2.53678	0.0179157	0.1336	up
hsa-miR-196b-5p	1.4649	0.0176564	0.132297	up
hsa-miR-329-5p	1.61131	0.0175809	0.132297	up
hsa-miR-4683	-2.22655	0.0170542	0.129019	down
hsa-miR-152-3p	0.797326	0.0165336	0.125688	up
hsa-miR-484	0.983068	0.016527	0.125688	up
hsa-miR-654-3p	0.992795	0.0162243	0.124545	up
hsa-miR-3074-3p	1.82822	0.0159386	0.122955	up
hsa-miR-26a-5p	-0.893621	0.015405	0.119427	down
hsa-miR-1197	1.90682	0.0145501	0.113361	up
hsa-miR-135b-5p	-2.62302	0.0140352	0.109896	down
hsa-miR-1468-5p	-1.43289	0.0137441	0.108157	down
hsa-miR-654-5p	1.13474	0.0132792	0.105026	up
hsa-miR-577	-4.81988	0.013002	0.103356	down
hsa-miR-6501-5p	-2.23161	0.0127878	0.102172	down
hsa-miR-584-5p	-1.15144	0.0127873	0.102172	down
hsa-miR-150-3p	-2.0943	0.0122572	0.0989418	down
hsa-miR-1284	3.05835	0.0121412	0.0985134	up
hsa-miR-5091	-2.00178	0.0117799	0.0960796	down
hsa-miR-186-5p	-0.950092	0.0109107	0.0894564	down
hsa-miR-3606-5p	2.01724	0.0107951	0.0889747	up
hsa-miR-6761-5p	-4.60356	0.0101875	0.0844106	down
hsa-miR-449c-5p	2.86473	0.00966036	0.0804688	up
hsa-miR-1294	1.42005	0.00964218	0.0804688	up
hsa-miR-195-3p	1.31609	0.00931709	0.0784439	up
hsa-miR-29b-2-5p	-1.97976	0.00919305	0.0778179	down
hsa-miR-1258	-4.71002	0.00872364	0.0742458	down
hsa-let-7a-2-3p	-2.45437	0.00868376	0.0742458	down
hsa-miR-329-3p	1.03961	0.00831244	0.0715235	up
hsa-miR-380-5p	2.19497	0.00830557	0.0715235	up
hsa-miR-432-5p	1.13435	0.00829106	0.0715235	up
hsa-miR-6720-3p	2.57674	0.00817523	0.0715219	up
hsa-miR-132-5p	1.09687	0.00808524	0.071132	up
hsa-miR-4705	-4.75848	0.00780803	0.0690812	down
hsa-miR-487b-5p	2.43329	0.00712655	0.0634101	up
hsa-miR-494-3p	1.0215	0.0070995	0.0634101	up
hsa-miR-181a-5p	1.36072	0.00696099	0.0626489	up
hsa-miR-339-5p	1.30799	0.00680098	0.0615626	up
hsa-miR-145-5p	-1.24158	0.0066682	0.0607116	down
hsa-miR-326	-1.4297	0.00633391	0.0580053	down
hsa-miR-1296-5p	1.10467	0.00623189	0.0574067	up
hsa-miR-615-5p	1.66179	0.00603638	0.0559347	up
hsa-miR-9903	-2.33482	0.00598949	0.0558306	down
hsa-miR-451b	-3.79446	0.00585167	0.0548725	down
hsa-miR-410-3p	1.3857	0.00548724	0.0517652	up
hsa-miR-487b-3p	1.07099	0.00512403	0.0486317	up
hsa-miR-346	2.63108	0.00453115	0.043267	up
hsa-miR-127-5p	1.27734	0.00435094	0.0418011	up
hsa-miR-516b-5p	2.04395	0.00427519	0.0413269	up
hsa-miR-23b-5p	1.12601	0.00409765	0.0398567	up
hsa-miR-199b-3p	0.993363	0.00405362	0.0396748	up
hsa-miR-199a-3p	0.993373	0.00405231	0.0396748	up
hsa-miR-3614-5p	-3.06406	0.0040422	0.0396748	down
hsa-miR-145-3p	-1.33059	0.00386656	0.0385671	down
hsa-miR-541-3p	2.54916	0.0038646	0.0385671	up
hsa-miR-146a-3p	-2.61336	0.00381694	0.0385634	down
hsa-miR-3926	-3.40531	0.0035364	0.035961	down
hsa-miR-134-3p	1.69445	0.0034916	0.0357376	up
hsa-miR-133a-3p	-2.52793	0.00342929	0.0353307	down
hsa-miR-629-5p	-1.13905	0.00339977	0.0352585	down
hsa-miR-30b-3p	-1.34957	0.00337281	0.0352122	down
hsa-miR-215-5p	-1.13382	0.00335529	0.0352122	down
hsa-miR-411-3p	1.76011	0.00329358	0.0348497	up
hsa-miR-4798-5p	4.74108	0.00317193	0.0337907	up
hsa-miR-3910	2.69772	0.0030012	0.0321909	up
hsa-miR-487a-5p	1.49845	0.00295259	0.031888	up
hsa-miR-133b	-2.61443	0.00282722	0.030746	down
hsa-miR-196a-5p	1.27579	0.00281232	0.030746	up
hsa-miR-134-5p	1.40169	0.00272581	0.0300607	up
hsa-miR-379-5p	1.23806	0.00263014	0.0292114	up
hsa-miR-374a-5p	-1.28926	0.00260595	0.0291494	down
hsa-miR-503-3p	2.90662	0.0023776	0.0267865	up
hsa-miR-542-5p	3.63672	0.00220397	0.0250102	up
hsa-miR-4326	1.62851	0.00205705	0.0235135	up
hsa-miR-9-3p	2.10039	0.00200023	0.0230321	up
hsa-miR-2110	-1.21359	0.00196349	0.0227765	down
hsa-miR-487a-3p	1.74329	0.00191143	0.0223381	up
hsa-miR-379-3p	1.36708	0.00181397	0.0213585	up
hsa-miR-409-3p	1.81252	0.00180171	0.0213585	up
hsa-miR-369-5p	1.68003	0.00174442	0.0208531	up
hsa-miR-668-3p	2.47266	0.001693	0.0203941	up
hsa-miR-433-3p	1.36519	0.00167707	0.0203589	up
hsa-miR-431-3p	1.9594	0.00166818	0.0203589	up
hsa-miR-335-3p	-2.68989	0.00155921	0.0192262	down
hsa-miR-549a-3p	4.55914	0.00154873	0.0192262	up
hsa-miR-210-5p	3.00719	0.00139564	0.0174846	up
hsa-miR-411-5p	1.33094	0.00139481	0.0174846	up
hsa-miR-132-3p	1.10318	0.00138679	0.0174846	up
hsa-miR-549a-5p	4.61216	0.00136614	0.0174846	up
hsa-miR-106a-5p	-2.30191	0.00135916	0.0174846	down
hsa-miR-675-3p	3.01942	0.00129093	0.0168466	up
hsa-miR-10399-3p	-1.36202	0.00125582	0.0165261	down
hsa-miR-370-3p	1.76103	0.00125057	0.0165261	up
hsa-miR-656-3p	1.28454	0.00123948	0.0165261	up
hsa-miR-543	1.51555	0.0010762	0.0145287	up
hsa-miR-212-5p	1.50314	0.00106134	0.0144527	up
hsa-miR-30e-5p	-1.28403	0.00105454	0.0144527	down
hsa-miR-8062	-1.16925	0.0009732	0.013487	down
hsa-miR-184	2.81349	0.000949686	0.0132786	up
hsa-miR-30c-2-3p	-1.54712	0.000943178	0.0132786	down
hsa-miR-202-5p	-2.63651	0.000924101	0.0131558	down
hsa-miR-1185-1-3p	2.26666	0.000824711	0.0118486	up
hsa-miR-192-5p	-1.20293	0.000774854	0.0112354	down
hsa-miR-6503-3p	-1.74741	0.000766055	0.0112116	down
hsa-miR-1185-2-3p	2.2749	0.000761701	0.0112116	up
hsa-miR-27b-5p	1.16096	0.000728043	0.0108582	up
hsa-miR-3129-5p	2.09017	0.000666517	0.0100362	up
hsa-miR-30d-5p	-1.52809	0.000616832	0.00937825	down
hsa-miR-3909	1.60932	0.000609025	0.00935032	up
hsa-miR-452-3p	-1.89889	0.000591754	0.00917512	down
hsa-miR-20b-5p	-2.34681	0.000552758	0.0086562	down
hsa-miR-130b-5p	1.69822	0.000505062	0.00798916	up
hsa-miR-29a-3p	-1.72356	0.000480482	0.0076779	down
hsa-miR-708-5p	1.74971	0.000440976	0.00711926	up
hsa-miR-142-3p	-1.51492	0.000437686	0.00711926	down
hsa-miR-539-5p	1.47936	0.000432528	0.00711926	up
hsa-miR-141-5p	-5.20746	0.000384729	0.00640942	down
hsa-miR-3129-3p	2.09752	0.000371858	0.00626161	up
hsa-miR-382-3p	1.76211	0.000355669	0.0060541	up
hsa-miR-3199	-2.08538	0.000352016	0.0060541	down
hsa-miR-205-5p	-6.04095	0.000343594	0.00597854	down
hsa-miR-1287-5p	-1.79469	0.000268985	0.00473293	down
hsa-miR-20a-5p	-1.47858	0.000263447	0.00468815	down
hsa-miR-22-5p	1.78309	0.000257688	0.00463838	up
hsa-miR-142-5p	-1.72332	0.000257614	0.00463838	down
hsa-miR-342-3p	1.15901	0.000255448	0.00463838	up
hsa-miR-127-3p	1.71998	0.000235763	0.0043953	up
hsa-miR-144-5p	-2.85823	0.000182366	0.00344078	down
hsa-miR-382-5p	1.83332	0.000168092	0.00321015	up
hsa-miR-675-5p	4.86952	0.000162123	0.00313437	up
hsa-miR-95-3p	-1.33331	0.000154355	0.00302151	down
hsa-miR-210-3p	2.19258	0.000127262	0.00252269	up
hsa-miR-199a-5p	1.32614	0.00011788	0.00236667	up
hsa-miR-32-5p	-1.48515	0.000112389	0.00228574	down
hsa-miR-9983-3p	-3.8727	0.000105372	0.00217122	down
hsa-miR-299-5p	1.79623	0.000101577	0.00212093	up
hsa-miR-152-5p	1.61732	9.98168e-05	0.00211234	up
hsa-miR-126-3p	-1.23854	8.34455e-05	0.00179008	down
hsa-miR-652-3p	-2.0594	6.56313e-05	0.00142748	down
hsa-miR-767-5p	6.54284	6.41463e-05	0.00141483	up
hsa-miR-218-5p	-1.6309	4.8531e-05	0.00108571	down
hsa-miR-181c-3p	2.21288	3.99676e-05	0.000907091	up
hsa-miR-29c-5p	-2.54726	3.59716e-05	0.000828404	down
hsa-miR-323a-3p	2.31233	3.42328e-05	0.000800128	up
hsa-miR-424-5p	1.86287	2.81705e-05	0.000668408	up
hsa-miR-431-5p	2.75017	2.69759e-05	0.000649911	up
hsa-miR-615-3p	2.88198	2.27661e-05	0.000557058	up
hsa-miR-450a-1-3p	3.46561	2.07505e-05	0.000515798	up
hsa-miR-758-3p	2.00596	2.06401e-05	0.000515798	up
hsa-miR-105-5p	5.21323	1.78374e-05	0.000457923	up
hsa-miR-181a-3p	2.48081	1.65151e-05	0.000431043	up
hsa-miR-21-3p	2.45911	1.33447e-05	0.000354199	up
hsa-miR-671-3p	2.43664	1.24646e-05	0.000336545	up
hsa-miR-511-5p	-2.09768	1.1749e-05	0.00032279	down
hsa-miR-582-3p	2.17886	1.04646e-05	0.000292636	up
hsa-miR-323b-3p	2.89514	1.01531e-05	0.000289085	up
hsa-miR-548ba	3.93876	9.91844e-06	0.000287635	up
hsa-miR-30d-3p	-2.26411	8.44943e-06	0.000249657	down
hsa-miR-139-3p	-2.24592	7.54611e-06	0.000227254	down
hsa-miR-493-3p	2.57858	6.83209e-06	0.000209785	up
hsa-miR-485-3p	3.13308	6.36628e-06	0.000199392	up
hsa-miR-106b-5p	-1.68801	5.59797e-06	0.000178907	down
hsa-miR-496	3.63934	5.32554e-06	0.000173746	up
hsa-miR-126-5p	-1.65127	4.6636e-06	0.000155387	down
hsa-miR-1245b-3p	2.57814	3.93618e-06	0.000134001	up
hsa-miR-30b-5p	-2.22817	3.42461e-06	0.000119176	down
hsa-miR-483-5p	3.01114	3.18133e-06	0.000113226	up
hsa-miR-30a-5p	-2.39244	2.88409e-06	0.000105035	down
hsa-miR-335-5p	-3.70797	2.65256e-06	9.89027e-05	down
hsa-miR-29b-3p	-3.01783	1.43864e-06	5.49491e-05	down
hsa-miR-206	-6.83924	1.30425e-06	5.10613e-05	down
hsa-miR-155-5p	2.43995	9.81099e-07	3.93949e-05	up
hsa-miR-200b-5p	-4.44453	8.20545e-07	3.38151e-05	down
hsa-miR-944	-5.22735	5.09047e-07	2.15451e-05	down
hsa-miR-542-3p	2.76882	4.70626e-07	2.04722e-05	up
hsa-miR-598-3p	-2.70347	4.42935e-07	1.98182e-05	down
hsa-miR-194-5p	-1.89131	3.28689e-07	1.5139e-05	down
hsa-miR-150-5p	-2.3013	1.72575e-07	8.18946e-06	down
hsa-miR-200a-5p	-4.05177	1.59092e-07	7.78555e-06	down
hsa-miR-503-5p	3.63276	1.2314e-07	6.22058e-06	up
hsa-miR-450a-5p	3.52802	3.30934e-08	1.72748e-06	up
hsa-miR-451a	-3.31658	2.82488e-08	1.52543e-06	down
hsa-miR-424-3p	4.07385	2.75785e-08	1.52543e-06	up
hsa-miR-31-3p	5.16609	2.47524e-08	1.43564e-06	up
hsa-miR-450a-2-3p	3.45961	1.84899e-08	1.11366e-06	up
hsa-miR-144-3p	-3.93743	1.76914e-08	1.10819e-06	down
hsa-miR-429	-5.41975	9.67279e-09	6.3115e-07	down
hsa-miR-200b-3p	-5.00089	6.12744e-09	4.17199e-07	down
hsa-miR-139-5p	-2.13036	2.40221e-09	1.70994e-07	down
hsa-miR-483-3p	5.45246	2.1667e-09	1.61574e-07	up
hsa-miR-29c-3p	-3.33726	1.84466e-09	1.44437e-07	down
hsa-miR-204-5p	-3.19161	1.6447e-09	1.35558e-07	down
hsa-miR-450b-5p	3.31717	7.95008e-10	6.91657e-08	up
hsa-miR-101-3p	-2.27621	4.3768e-10	4.03181e-08	down
hsa-miR-183-5p	-4.53503	2.89164e-10	2.83019e-08	down
hsa-miR-200c-3p	-5.76415	2.60178e-10	2.71626e-08	down
hsa-miR-383-5p	-4.0782	2.16626e-10	2.42312e-08	down
hsa-miR-211-5p	-3.79133	3.5814e-11	4.31421e-09	down
hsa-miR-21-5p	2.38966	2.03531e-11	2.65608e-09	up
hsa-miR-182-5p	-4.60811	1.51421e-11	2.15569e-09	down
hsa-miR-493-5p	3.21776	9.26677e-12	1.45118e-09	up
hsa-miR-96-5p	-5.37883	7.8138e-12	1.3596e-09	down
hsa-miR-455-5p	2.70281	5.28531e-12	1.0346e-09	up
hsa-miR-200a-3p	-5.69756	1.20596e-12	2.69791e-10	down
hsa-miR-141-3p	-5.7768	9.59069e-13	2.50317e-10	down
hsa-miR-6510-3p	-10.0301	1.54184e-13	4.82904e-11	down
hsa-miR-363-3p	-3.14721	1.71735e-14	6.72341e-12	down
hsa-miR-31-5p	5.42537	5.57358e-15	2.90941e-12	up
hsa-miR-375-3p	-7.24656	3.3832e-18	2.64904e-15	down
hsa-miR-455-3p	4.20734	8.83923e-36	1.38422e-32	up
