# Supplementary material for: Combined analyses of RNA-sequence and Hi-C along with GWAS loci—A novel approach to dissect keloid disorder genetic mechanism
Source: PLoS Genet. 2022 Jun 16;18(6):e1010168. doi: 10.1371/journal.pgen.1010168 (PMC9202908; doi:10.1371/journal.pgen.1010168)
Supplement: S6 Table — (XLSX) [file pgen.1010168.s014.xlsx]

## Sheet: Sheet1
miRNA	mRNA
hsa-miR-21-5p	RASGRP1
hsa-miR-9-5p	MMP13
hsa-miR-9-5p	REST
hsa-miR-9-5p	CDH1
hsa-miR-485-3p	NTRK3
hsa-miR-346	EFEMP2
hsa-miR-31-5p	RHOA
hsa-miR-210-3p	HOXA9
hsa-miR-210-3p	TP53I11
hsa-miR-210-3p	PIM1
hsa-miR-210-3p	HOXA1
hsa-miR-210-3p	FGFRL1
hsa-miR-210-3p	RAD52
hsa-miR-21-5p	CDC25A
hsa-miR-21-5p	BCL2
hsa-miR-21-5p	PYM1
hsa-miR-21-5p	WFS1
hsa-miR-21-5p	TM9SF3
hsa-miR-21-5p	RTN4
hsa-miR-21-5p	RPS7
hsa-miR-21-5p	PLOD3
hsa-miR-21-5p	PDHA2
hsa-miR-21-5p	NCAPG
hsa-miR-21-5p	DERL1
hsa-miR-21-5p	BASP1
hsa-miR-21-5p	JAG1
hsa-miR-21-5p	REST
hsa-miR-196a-5p	SPRR2C
hsa-miR-196a-5p	S100A9
hsa-miR-196a-5p	KRT5
hsa-miR-181b-5p	NLK
hsa-miR-181b-5p	GATA6
hsa-miR-181b-5p	CDX2
hsa-miR-181a-5p	NLK
hsa-miR-181a-5p	GATA6
hsa-miR-181a-5p	CDX2
hsa-miR-155-5p	MEIS1
hsa-miR-155-5p	TAB2
hsa-miR-152-3p	HLA-G
hsa-miR-132-3p	SIRT1
hsa-miR-184	AKT2
hsa-miR-155-5p	MECP2
hsa-miR-155-5p	SOCS1
hsa-miR-155-5p	MSH6
hsa-miR-155-5p	MSH2
hsa-miR-155-5p	MLH1
hsa-miR-1296-5p	MCM2
hsa-miR-31-5p	PPP2R2A
hsa-miR-31-5p	LATS2
hsa-miR-654-3p	CDKN1A
hsa-miR-299-5p	CDKN1A
hsa-miR-132-3p	CDKN1A
hsa-miR-155-5p	INPP5D
hsa-miR-181b-5p	TIMP3
hsa-miR-9-5p	POU2F2
hsa-miR-9-5p	BCL6
hsa-miR-9-5p	ETS1
hsa-miR-503-5p	CDKN1A
hsa-miR-503-5p	CCNF
hsa-miR-503-5p	WEE1
hsa-miR-503-5p	CCNE2
hsa-miR-503-5p	CCNE1
hsa-miR-503-5p	CHEK1
hsa-miR-503-5p	CDC25A
hsa-miR-503-5p	AGO1
hsa-miR-503-5p	ATF6
hsa-miR-503-5p	ANLN
hsa-miR-503-5p	CDC14A
hsa-miR-424-5p	CCNF
hsa-miR-424-5p	CDC14A
hsa-miR-424-5p	CDC25A
hsa-miR-424-5p	CHEK1
hsa-miR-424-5p	KIF23
hsa-miR-424-5p	ATF6
hsa-miR-424-5p	WEE1
hsa-miR-424-5p	ANLN
hsa-miR-21-5p	SPRY2
hsa-miR-424-5p	PLAG1
hsa-miR-181b-5p	PLAG1
hsa-miR-181a-5p	PLAG1
hsa-miR-196a-5p	ANXA1
hsa-miR-330-3p	E2F1
hsa-miR-199a-3p	ETS2
hsa-miR-199a-3p	MECP2
hsa-miR-199a-3p	MED6
hsa-miR-199a-3p	JUNB
hsa-miR-424-5p	CCNE1
hsa-miR-424-5p	CCND3
hsa-miR-424-5p	CDK6
hsa-miR-424-5p	CCND1
hsa-miR-21-5p	TIMP3
hsa-miR-21-5p	SOX5
hsa-miR-21-5p	MTAP
hsa-miR-21-5p	RECK
hsa-miR-155-5p	DET1
hsa-miR-155-5p	SMAD5
hsa-miR-155-5p	HIVEP2
hsa-miR-155-5p	ZNF652
hsa-miR-155-5p	ZIC3
hsa-miR-346	LIF
hsa-miR-196b-5p	HOXB8
hsa-miR-155-5p	BACH1
hsa-miR-370-3p	MAP3K8
hsa-miR-155-5p	JARID2
hsa-miR-503-5p	CCND1
hsa-miR-21-5p	E2F2
hsa-miR-105-5p	TLR2
hsa-miR-346	BTK
hsa-miR-31-5p	FOXP3
hsa-miR-21-5p	FMOD
hsa-miR-21-5p	TGFBR2
hsa-miR-21-5p	PTEN
hsa-miR-21-5p	E2F1
hsa-miR-433-3p	GRB2
hsa-miR-9-5p	RAB34
hsa-miR-155-5p	APC
hsa-miR-21-5p	TGFBI
hsa-miR-494-3p	PTEN
hsa-miR-21-5p	LRRFIP1
hsa-miR-21-5p	MARCKS
hsa-miR-155-5p	WDFY1
hsa-miR-155-5p	VAMP3
hsa-miR-155-5p	UBE2J1
hsa-miR-155-5p	TXNRD1
hsa-miR-155-5p	TXNDC12
hsa-miR-155-5p	TRIP13
hsa-miR-155-5p	TRIM32
hsa-miR-155-5p	TRAM1
hsa-miR-155-5p	TNFRSF10A
hsa-miR-155-5p	TBCA
hsa-miR-155-5p	TACSTD2
hsa-miR-155-5p	SYPL1
hsa-miR-155-5p	SYNE2
hsa-miR-155-5p	SNAP29
hsa-miR-155-5p	SMAD1
hsa-miR-155-5p	SLC30A1
hsa-miR-155-5p	SH3BP4
hsa-miR-155-5p	SDCBP
hsa-miR-155-5p	SCAMP1
hsa-miR-155-5p	RHEB
hsa-miR-155-5p	RCOR1
hsa-miR-155-5p	RCN2
hsa-miR-155-5p	RAI14
hsa-miR-155-5p	RAB6A
hsa-miR-155-5p	RAB5C
hsa-miR-155-5p	RAB34
hsa-miR-155-5p	RAB27B
hsa-miR-155-5p	RAB23
hsa-miR-155-5p	PTPRJ
hsa-miR-155-5p	PRKCI
hsa-miR-155-5p	PRAF2
hsa-miR-155-5p	PPP5C
hsa-miR-155-5p	PPL
hsa-miR-155-5p	POLE4
hsa-miR-155-5p	POLE3
hsa-miR-155-5p	PODXL
hsa-miR-155-5p	PLXND1
hsa-miR-155-5p	PKN2
hsa-miR-155-5p	PICALM
hsa-miR-155-5p	PHC2
hsa-miR-155-5p	PDLIM5
hsa-miR-155-5p	PDE3A
hsa-miR-155-5p	NT5E
hsa-miR-155-5p	NARS
hsa-miR-155-5p	MYO1E
hsa-miR-155-5p	MYO10
hsa-miR-155-5p	MSI2
hsa-miR-155-5p	MPZL1
hsa-miR-155-5p	MOSPD2
hsa-miR-155-5p	2020-03-01
hsa-miR-155-5p	METTL7A
hsa-miR-155-5p	LY6K
hsa-miR-155-5p	LPL
hsa-miR-155-5p	UFL1
hsa-miR-155-5p	HSDL1
hsa-miR-155-5p	HSD17B12
hsa-miR-155-5p	GNA13
hsa-miR-155-5p	FMNL2
hsa-miR-155-5p	FADS1
hsa-miR-155-5p	DSG2
hsa-miR-155-5p	DPP7
hsa-miR-155-5p	DNAJC19
hsa-miR-155-5p	DNAJB1
hsa-miR-155-5p	DHX40
hsa-miR-155-5p	CYP51A1
hsa-miR-155-5p	CUL4B
hsa-miR-155-5p	CTNNB1
hsa-miR-155-5p	CLDN1
hsa-miR-155-5p	CHAF1A
hsa-miR-155-5p	CEBPB
hsa-miR-155-5p	CDK5RAP3
hsa-miR-155-5p	CBFB
hsa-miR-155-5p	BRPF3
hsa-miR-155-5p	BET1
hsa-miR-155-5p	ATP6V1C1
hsa-miR-155-5p	ATG3
hsa-miR-155-5p	ARL5B
hsa-miR-155-5p	ARL10
hsa-miR-155-5p	ARID2
hsa-miR-155-5p	ARFIP2
hsa-miR-155-5p	ARFIP1
hsa-miR-155-5p	ANKFY1
hsa-miR-155-5p	AMIGO2
hsa-miR-9-5p	BACE1
hsa-miR-433-3p	FGF20
hsa-miR-155-5p	TM6SF1
hsa-miR-155-5p	MATR3
hsa-miR-155-5p	LDOC1
hsa-miR-155-5p	JADE1
hsa-miR-210-3p	NPTX1
hsa-miR-9-5p	PRDM1
hsa-miR-155-5p	RHOA
hsa-miR-199a-3p	MET
hsa-miR-21-5p	TPM1
hsa-miR-155-5p	AGTR1
hsa-miR-210-3p	EFNA3
hsa-miR-21-5p	NFIB
hsa-miR-196a-5p	HOXB8
hsa-miR-21-5p	CDK6
hsa-miR-21-5p	RP2
hsa-miR-21-5p	SGK3
hsa-miR-21-5p	SLC16A10
hsa-miR-21-5p	APAF1
hsa-miR-21-5p	GLCCI1
hsa-miR-21-5p	SOCS5
hsa-miR-21-5p	SESN1
hsa-miR-21-5p	BTG2
hsa-miR-21-5p	HIPK3
hsa-miR-21-5p	FAM3C
hsa-miR-21-5p	FAS
hsa-miR-196a-5p	HOXA7
hsa-miR-196a-5p	HOXD8
hsa-miR-196a-5p	HOXC8
hsa-miR-155-5p	TP53INP1
hsa-miR-181b-5p	GRIA2
hsa-miR-181b-5p	VSNL1
hsa-miR-21-5p	PDCD4
hsa-miR-210-3p	BDNF
hsa-miR-210-3p	PTPN1
hsa-miR-210-3p	P4HB
hsa-miR-210-3p	UBQLN1
hsa-miR-210-3p	SERTAD2
hsa-miR-210-3p	SEH1L
hsa-miR-210-3p	NCAM1
hsa-miR-210-3p	MID1IP1
hsa-miR-210-3p	MDGA1
hsa-miR-210-3p	MYORG
hsa-miR-210-3p	ISCU
hsa-miR-210-3p	HOXA3
hsa-miR-210-3p	GPD1L
hsa-miR-210-3p	DENND6A
hsa-miR-210-3p	CPEB2
hsa-miR-210-3p	CDK10
hsa-miR-210-3p	ABCB9
hsa-miR-210-3p	CBX1
hsa-miR-210-3p	XIST
hsa-miR-210-3p	TNPO1
hsa-miR-210-3p	SMCHD1
hsa-miR-210-3p	PTAR1
hsa-miR-210-3p	NIPBL
hsa-miR-210-3p	MIB1
hsa-miR-210-3p	HECTD1
hsa-miR-210-3p	ELK3
hsa-miR-210-3p	DDAH1
hsa-miR-210-3p	CLASP2
hsa-miR-210-3p	CHD9
hsa-miR-210-3p	ATP11C
hsa-miR-210-3p	APC
hsa-miR-210-3p	E2F3
hsa-miR-210-3p	ACVR1B
hsa-miR-449a	CDC25A
hsa-miR-449a	CDK6
hsa-miR-9-5p	NFKB1
hsa-miR-424-5p	ITPR1
hsa-miR-424-5p	MAP2K1
hsa-miR-424-5p	PIAS1
hsa-miR-424-5p	FGFR1
hsa-miR-9-5p	FOXO1
hsa-miR-21-5p	RHOB
hsa-miR-9-5p	NTRK3
hsa-miR-199a-3p	KRT7
hsa-miR-155-5p	FGF7
hsa-miR-155-5p	IKBKE
hsa-miR-181b-5p	BCL2
hsa-miR-181a-5p	BCL2
hsa-miR-21-5p	SERPINB5
hsa-miR-181a-5p	PROX1
hsa-miR-370-3p	HMGA2
hsa-miR-449a	HDAC1
hsa-miR-449a	HDAC8
hsa-miR-199a-3p	CD44
hsa-miR-199a-5p	EZH2
hsa-miR-134-5p	VEGFA
hsa-miR-199a-5p	IKBKB
hsa-miR-21-5p	BMPR2
hsa-miR-9-3p	RCOR1
hsa-miR-210-3p	MRE11
hsa-miR-210-3p	XPA
hsa-miR-132-3p	ARHGAP32
hsa-miR-424-5p	NFIA
hsa-miR-199a-5p	CCNL1
hsa-miR-424-3p	LGALS3
hsa-miR-199a-3p	MAPK9
hsa-miR-199a-3p	MAPK1
hsa-miR-199a-3p	AKT1
hsa-miR-199a-3p	MAPK8
hsa-miR-199a-3p	MAPK14
hsa-miR-21-5p	RASA1
hsa-miR-31-5p	SELE
hsa-miR-92b-3p	SLC15A1
hsa-miR-155-5p	NFATC2IP
hsa-miR-155-5p	CUX1
hsa-miR-155-5p	BCAT1
hsa-miR-483-3p	SMAD4
hsa-miR-346	BDH2
hsa-miR-346	GALT
hsa-miR-346	SERHL
hsa-miR-346	ENTPD1
hsa-miR-346	FNTB
hsa-miR-346	GGT5
hsa-miR-346	GJC2
hsa-miR-346	SETD4
hsa-miR-346	TSTA3
hsa-miR-346	CFLAR
hsa-miR-346	SSH3
hsa-miR-346	CRELD1
hsa-miR-346	CNPY3
hsa-miR-346	NR2F6
hsa-miR-346	CD247
hsa-miR-346	TERF1
hsa-miR-346	RXRB
hsa-miR-346	DGCR2
hsa-miR-346	IL11RA
hsa-miR-346	INPP5J
hsa-miR-346	MAPK8IP1
hsa-miR-346	MED16
hsa-miR-346	RFX1
hsa-miR-196a-5p	HOXB7
hsa-miR-330-3p	VEGFA
hsa-miR-127-3p	PRDM1
hsa-miR-155-5p	SPI1
hsa-miR-21-5p	TGIF1
hsa-miR-92b-3p	CDKN1C
hsa-miR-346	IL18
hsa-miR-21-5p	NCOA3
hsa-miR-21-5p	MYC
hsa-miR-21-5p	ERBB2
hsa-miR-199a-5p	LIF
hsa-miR-181a-5p	KAT2B
hsa-miR-181b-5p	KAT2B
hsa-miR-450a-5p	HNRNPK
hsa-miR-92b-3p	PRMT5
hsa-miR-184	INPPL1
hsa-miR-199a-5p	JUNB
hsa-miR-199a-5p	MED6
hsa-miR-199a-5p	MECP2
hsa-miR-199a-5p	ETS2
hsa-miR-155-5p	CTLA4
hsa-miR-155-5p	EDN1
hsa-miR-152-3p	DNMT1
hsa-miR-127-3p	XBP1
hsa-miR-127-3p	BCL6
hsa-miR-134-5p	ABCC1
hsa-miR-155-5p	FOXO3
hsa-miR-483-3p	BBC3
hsa-miR-155-5p	MAFB
hsa-miR-370-3p	CPT1A
hsa-miR-181a-5p	CDKN1B
hsa-miR-299-5p	SPP1
hsa-miR-23b-5p	PRODH
hsa-miR-31-5p	CASR
hsa-miR-155-5p	TSHZ3
hsa-miR-196b-5p	HOXC8
hsa-miR-210-3p	MNT
hsa-miR-199a-5p	DDR1
hsa-miR-449a	CCND1
hsa-miR-155-5p	RUNX2
hsa-miR-196a-5p	BACH1
hsa-miR-196a-5p	HMOX1
hsa-miR-675-5p	RB1
hsa-miR-21-5p	SPATS2L
hsa-miR-21-5p	EIF2S1
hsa-miR-21-5p	PCBP1
hsa-miR-330-3p	NTRK3
hsa-miR-31-5p	YY1
hsa-miR-31-5p	RET
hsa-miR-31-5p	NUMB
hsa-miR-31-5p	NFAT5
hsa-miR-31-5p	KLF13
hsa-miR-31-5p	JAZF1
hsa-miR-31-5p	HOXC13
hsa-miR-31-5p	ETS1
hsa-miR-31-5p	ITGA5
hsa-miR-31-5p	MPRIP
hsa-miR-31-5p	MMP16
hsa-miR-31-5p	RDX
hsa-miR-31-5p	CXCL12
hsa-miR-31-5p	ARPC5
hsa-miR-9-5p	NR2E1
hsa-miR-31-5p	FZD3
hsa-miR-155-5p	IFNGR1
hsa-miR-196a-5p	CDKN1B
hsa-miR-184	NFATC2
hsa-miR-155-5p	ZNF236
hsa-miR-155-5p	LAT2
hsa-miR-155-5p	PAPOLA
hsa-miR-155-5p	EHD1
hsa-miR-155-5p	SERTAD2
hsa-miR-155-5p	PELI1
hsa-miR-155-5p	KBTBD2
hsa-miR-155-5p	HNRNPA3P1
hsa-miR-155-5p	SLC39A10
hsa-miR-155-5p	KRAS
hsa-miR-155-5p	CAMTA1
hsa-miR-155-5p	NAMPT
hsa-miR-155-5p	CREBRF
hsa-miR-155-5p	ETS1
hsa-miR-155-5p	TLE4
hsa-miR-181b-5p	TCL1A
hsa-miR-155-5p	FAR1
hsa-miR-155-5p	EDEM3
hsa-miR-155-5p	TWF1
hsa-miR-155-5p	C3orf58
hsa-miR-155-5p	SLC25A40
hsa-miR-155-5p	PSMG1
hsa-miR-155-5p	IKBIP
hsa-miR-155-5p	LCLAT1
hsa-miR-155-5p	VEZF1
hsa-miR-155-5p	SACM1L
hsa-miR-155-5p	DCAF7
hsa-miR-155-5p	ERMP1
hsa-miR-155-5p	KRT80
hsa-miR-21-5p	JMY
hsa-miR-21-5p	TOPORS
hsa-miR-21-5p	HNRNPK
hsa-miR-21-5p	DAXX
hsa-miR-21-5p	TP53BP2
hsa-miR-21-5p	TP63
hsa-miR-21-5p	TGFBR3
hsa-miR-21-5p	PPIF
hsa-miR-155-5p	FLI1
hsa-miR-542-3p	BIRC5
hsa-miR-9-5p	ONECUT2
hsa-miR-155-5p	DOCK4
hsa-miR-21-5p	MSH2
hsa-miR-21-5p	MSH6
hsa-miR-199a-5p	EDN1
hsa-miR-31-5p	DMD
hsa-miR-155-5p	CYR61
hsa-miR-1226-3p	MUC1
hsa-miR-409-3p	FGB
hsa-miR-409-3p	FGA
hsa-miR-409-3p	FGG
hsa-miR-181a-5p	ZNF763
hsa-miR-181b-5p	MAP3K10
hsa-miR-21-5p	TIAM1
hsa-miR-31-5p	TIAM1
hsa-miR-181a-5p	DDIT4
hsa-miR-181a-5p	ATM
hsa-miR-181a-5p	HIPK2
hsa-miR-181b-5p	CYLD
hsa-miR-485-3p	NFYB
hsa-miR-31-5p	ICAM1
hsa-miR-155-5p	ICAM1
hsa-miR-155-5p	SELE
hsa-miR-21-5p	ISCU
hsa-miR-21-5p	MEF2C
hsa-miR-181a-5p	BCL2L11
hsa-miR-21-5p	EIF4A2
hsa-miR-21-5p	ANKRD46
hsa-miR-9-5p	CDX2
hsa-miR-21-5p	EGFR
hsa-miR-155-5p	SMAD2
hsa-miR-199a-5p	MAP3K11
hsa-miR-31-5p	DKK1
hsa-miR-31-5p	DACT3
hsa-miR-181a-5p	HRAS
hsa-miR-342-3p	GEMIN4
hsa-miR-342-3p	BMP7
hsa-miR-155-5p	MYB
hsa-miR-155-5p	SKI
hsa-miR-424-5p	MYB
hsa-miR-424-5p	SIAH1
hsa-miR-424-5p	HIF1A
hsa-miR-424-5p	CUL2
hsa-miR-424-5p	SPI1
hsa-miR-339-5p	BCL6
hsa-miR-21-5p	IL1B
hsa-miR-21-5p	ICAM1
hsa-miR-21-5p	PLAT
hsa-miR-21-5p	PTX3
hsa-miR-21-5p	TNFAIP3
hsa-miR-21-5p	CCR1
hsa-miR-369-5p	FABP4
hsa-miR-369-5p	DNMT3A
hsa-miR-369-5p	DNMT3B
hsa-miR-330-3p	CDC42
hsa-miR-330-3p	CD44
hsa-miR-21-5p	CDK2AP1
hsa-miR-155-5p	WTH3DI
hsa-miR-31-5p	WASF3
hsa-miR-542-5p	SH3GLB2
hsa-miR-542-5p	GRIN3A
hsa-miR-542-5p	SRCIN1
hsa-miR-155-5p	RNF123
hsa-miR-155-5p	CSF1R
hsa-miR-494-3p	CDK6
hsa-miR-155-5p	SOX6
hsa-miR-155-5p	CKAP5
hsa-miR-199a-5p	HIF1A
hsa-miR-708-5p	BMI1
hsa-miR-708-5p	ZEB2
hsa-miR-708-5p	BIRC5
hsa-miR-483-5p	SRF
hsa-miR-181a-5p	RNF2
hsa-miR-181b-5p	RNF2
hsa-miR-199a-5p	SOX9
hsa-miR-181a-5p	RALA
hsa-miR-21-5p	CCL20
hsa-miR-155-5p	JUN
hsa-miR-181a-5p	SIRT1
hsa-miR-155-5p	PKIA
hsa-miR-483-5p	MAPK3
hsa-miR-181b-5p	TMED7
hsa-miR-21-5p	SP1
hsa-miR-449a	HNF4A
hsa-miR-155-5p	CSNK1A1
hsa-miR-181b-5p	SIRT1
hsa-miR-155-5p	GCSAM
hsa-miR-21-5p	PIAS3
hsa-miR-21-5p	DOCK4
hsa-miR-21-5p	DOCK5
hsa-miR-21-5p	DOCK7
hsa-miR-21-5p	DUSP10
hsa-miR-210-3p	AIFM3
hsa-miR-542-5p	EGFR
hsa-miR-449a	GMNN
hsa-miR-449a	MET
hsa-miR-449a	CCNE2
hsa-miR-449a	SIRT1
hsa-miR-181b-5p	CBX7
hsa-miR-181a-5p	PRAP1
hsa-miR-21-5p	PPARA
hsa-miR-155-5p	KDM3A
hsa-miR-342-3p	DNMT1
hsa-miR-449a	BCL2
hsa-miR-449a	NOTCH1
hsa-miR-409-3p	PHF10
hsa-miR-199a-3p	FUT4
hsa-miR-31-5p	HIF1AN
hsa-miR-708-5p	AKT2
hsa-miR-708-5p	CD44
hsa-miR-181a-5p	DUSP6
hsa-miR-181a-5p	PTPN11
hsa-miR-181a-5p	DUSP5
hsa-miR-181a-5p	PTPN22
hsa-miR-449a	WISP2
hsa-miR-132-3p	RB1
hsa-miR-21-5p	ANP32A
hsa-miR-21-5p	SMARCA4
hsa-miR-155-5p	UQCRFS1
hsa-miR-210-3p	CASP8AP2
hsa-miR-21-5p	NFKB1
hsa-miR-199a-3p	SMARCA2
hsa-miR-199a-5p	SMARCA2
hsa-miR-31-5p	SATB2
hsa-miR-199a-3p	CCNL1
hsa-miR-129-2-3p	SOX4
hsa-miR-409-3p	ANG
hsa-miR-494-3p	ARNTL
hsa-miR-199a-3p	CAV2
hsa-miR-132-3p	HBEGF
hsa-miR-129-2-3p	UBE2F
hsa-miR-210-3p	VMP1
hsa-miR-346	TAP1
hsa-miR-483-3p	PARD3
hsa-miR-155-5p	IL13RA1
hsa-miR-484	FIS1
hsa-miR-129-2-3p	CCP110
hsa-miR-9-5p	AP3B1
hsa-miR-9-5p	CCNG1
hsa-miR-199a-5p	CD44
hsa-miR-503-5p	CD40
hsa-miR-21-5p	NTF3
hsa-miR-196a-5p	HMGA1
hsa-miR-196a-5p	HMGA2
hsa-miR-409-3p	RDX
hsa-miR-21-5p	COL4A1
hsa-miR-210-3p	TFRC
hsa-miR-199a-5p	TMEM54
hsa-miR-9-5p	SRF
hsa-miR-370-3p	TGFBR2
hsa-miR-155-5p	FADD
hsa-miR-181a-5p	FOS
hsa-miR-152-3p	IRS1
hsa-miR-152-3p	IGF1R
hsa-miR-181a-5p	MTMR3
hsa-miR-9-5p	SIRT1
hsa-miR-9-5p	TGFBI
hsa-miR-196a-5p	HOXA5
hsa-miR-330-3p	SH3GL2
hsa-miR-155-5p	BCL6
hsa-miR-181a-5p	KLF6
hsa-miR-708-5p	TMEM88
hsa-miR-181a-5p	MCL1
hsa-miR-181a-5p	XIAP
hsa-miR-181b-5p	XIAP
hsa-miR-181b-5p	MCL1
hsa-miR-127-3p	KMT5A
hsa-miR-155-5p	MITF
hsa-miR-134-5p	FOXM1
hsa-miR-494-3p	BCL2L11
hsa-miR-21-5p	FASLG
hsa-miR-21-5p	SOD3
hsa-miR-542-3p	ILK
hsa-miR-132-3p	RASA1
hsa-miR-199a-5p	SMAD4
hsa-miR-615-5p	IGF2
hsa-miR-379-5p	IL11
hsa-miR-615-3p	LCOR
hsa-miR-9-5p	SOCS5
hsa-miR-199a-5p	SULT1E1
hsa-miR-370-3p	NF1
hsa-miR-181a-5p	GPR78
hsa-miR-9-5p	ID2
hsa-miR-199a-5p	GPR78
hsa-miR-31-3p	RHOA
hsa-miR-21-5p	TCF21
hsa-miR-155-5p	MAP3K10
hsa-miR-196b-5p	BCL2
hsa-miR-132-3p	CRK
hsa-miR-132-3p	TJAP1
hsa-miR-155-5p	NOS3
hsa-miR-450a-1-3p	BUB1
hsa-miR-181a-3p	NANOG
hsa-miR-503-5p	FGF2
hsa-miR-503-5p	VEGFA
hsa-miR-433-3p	RUNX2
hsa-miR-299-3p	FXN
hsa-miR-181b-5p	IGF1R
hsa-miR-132-3p	TLN2
hsa-miR-199a-5p	ERBB2
hsa-miR-196b-5p	CD8A
hsa-miR-409-3p	IFNG
hsa-miR-31-5p	PRKCE
hsa-miR-31-5p	RASA1
hsa-miR-199a-5p	UNG
hsa-miR-449c-5p	MYC
hsa-miR-31-5p	STK40
hsa-miR-9-5p	FOXO3
hsa-miR-31-5p	MCM2
hsa-miR-31-5p	CDK1
hsa-miR-433-3p	CFTR
hsa-miR-21-5p	SMAD7
hsa-miR-31-5p	CREG1
hsa-miR-9-5p	CCND1
hsa-miR-615-3p	KIF14
hsa-miR-615-3p	CDC37
hsa-miR-615-3p	KLHL42
hsa-miR-615-3p	PBX3
hsa-miR-615-3p	TRIP10
hsa-miR-615-3p	C19orf54
hsa-miR-615-3p	UBR3
hsa-miR-615-3p	BVES
hsa-miR-615-3p	DIXDC1
hsa-miR-615-3p	ENAH
hsa-miR-485-5p	TP53
hsa-miR-484	RPS29
hsa-miR-484	EDA2R
hsa-miR-484	ZBED4
hsa-miR-484	NHSL1
hsa-miR-484	UBR5
hsa-miR-484	YRDC
hsa-miR-484	SLC11A2
hsa-miR-484	SLC16A1
hsa-miR-484	NUP54
hsa-miR-484	KCNJ14
hsa-miR-484	HOXA5
hsa-miR-449a	CDK4
hsa-miR-346	ZFP36
hsa-miR-155-5p	UBR4
hsa-miR-155-5p	PAXX
hsa-miR-155-5p	MECR
hsa-miR-155-5p	LUC7L2
hsa-miR-155-5p	TCEA1
hsa-miR-155-5p	ANAPC16
hsa-miR-155-5p	C17orf80
hsa-miR-155-5p	SLC27A2
hsa-miR-155-5p	XPC
hsa-miR-155-5p	EIF3G
hsa-miR-155-5p	EIF2B5
hsa-miR-155-5p	UBA3
hsa-miR-155-5p	EIF3E
hsa-miR-155-5p	PCYOX1
hsa-miR-155-5p	EXOC7
hsa-miR-155-5p	QPCTL
hsa-miR-155-5p	DYNC2H1
hsa-miR-155-5p	GLIPR2
hsa-miR-155-5p	DNAAF5
hsa-miR-155-5p	UGT8
hsa-miR-155-5p	HSPB11
hsa-miR-155-5p	CCDC137
hsa-miR-155-5p	GLB1
hsa-miR-155-5p	LRRC40
hsa-miR-155-5p	VBP1
hsa-miR-155-5p	MGST2
hsa-miR-155-5p	GNB4
hsa-miR-155-5p	JUP
hsa-miR-155-5p	DNAJC2
hsa-miR-155-5p	GOLPH3
hsa-miR-155-5p	DRAP1
hsa-miR-155-5p	NOB1
hsa-miR-155-5p	SLC1A5
hsa-miR-155-5p	RAB14
hsa-miR-155-5p	YBX3
hsa-miR-155-5p	SLC39A14
hsa-miR-155-5p	UBE2J2
hsa-miR-155-5p	EIF4A1
hsa-miR-155-5p	CAB39L
hsa-miR-155-5p	MYLK
hsa-miR-155-5p	EIF2B2
hsa-miR-155-5p	CNDP2
hsa-miR-155-5p	RTN3
hsa-miR-155-5p	TMBIM6
hsa-miR-155-5p	EIF4G2
hsa-miR-155-5p	CDC42BPB
hsa-miR-155-5p	MYD88
hsa-miR-155-5p	ADH5
hsa-miR-155-5p	EIF3C
hsa-miR-155-5p	QRICH1
hsa-miR-155-5p	CYFIP1
hsa-miR-155-5p	PSIP1
hsa-miR-155-5p	SIN3A
hsa-miR-155-5p	STK24
hsa-miR-155-5p	AGL
hsa-miR-155-5p	METAP2
hsa-miR-155-5p	SPIN1
hsa-miR-155-5p	FAM98B
hsa-miR-155-5p	ERI1
hsa-miR-155-5p	COLGALT1
hsa-miR-155-5p	UGDH
hsa-miR-155-5p	LNPK
hsa-miR-155-5p	XPO1
hsa-miR-155-5p	PALLD
hsa-miR-155-5p	MUT
hsa-miR-155-5p	RAP1B
hsa-miR-155-5p	BAG5
hsa-miR-155-5p	LPGAT1
hsa-miR-155-5p	GCFC2
hsa-miR-155-5p	EXOSC2
hsa-miR-155-5p	LNX2
hsa-miR-155-5p	ZNF248
hsa-miR-155-5p	CHD9
hsa-miR-155-5p	MEF2A
hsa-miR-155-5p	CAB39
hsa-miR-155-5p	CLUAP1
hsa-miR-155-5p	CARD11
hsa-miR-155-5p	PCDH9
hsa-miR-155-5p	ZNF561
hsa-miR-155-5p	CARHSP1
hsa-miR-155-5p	C16orf62
hsa-miR-155-5p	LIN7C
hsa-miR-155-5p	CBR4
hsa-miR-155-5p	ECI1
hsa-miR-155-5p	OSBPL10
hsa-miR-155-5p	EIF4E2
hsa-miR-155-5p	TGM2
hsa-miR-155-5p	SLC9A3R2
hsa-miR-155-5p	CHAF1B
hsa-miR-155-5p	PPFIBP1
hsa-miR-155-5p	UBXN1
hsa-miR-155-5p	ESRRA
hsa-miR-155-5p	GAPVD1
hsa-miR-155-5p	MIA2
hsa-miR-155-5p	RBM42
hsa-miR-155-5p	MFF
hsa-miR-155-5p	NEU1
hsa-miR-155-5p	SCD
hsa-miR-155-5p	UBE2D2
hsa-miR-155-5p	OVCA2
hsa-miR-155-5p	EIF3CL
hsa-miR-155-5p	AURKA
hsa-miR-155-5p	P3H3
hsa-miR-155-5p	FUBP1
hsa-miR-155-5p	RETSAT
hsa-miR-155-5p	MPP2
hsa-miR-155-5p	KIAA0368
hsa-miR-155-5p	NES
hsa-miR-155-5p	KIF22
hsa-miR-155-5p	PACSIN2
hsa-miR-155-5p	SLC25A19
hsa-miR-155-5p	IPO8
hsa-miR-155-5p	GPT2
hsa-miR-155-5p	OGFOD1
hsa-miR-155-5p	AKR7A2
hsa-miR-155-5p	TRMT1
hsa-miR-155-5p	MCAM
hsa-miR-155-5p	INA
hsa-miR-155-5p	SNX6
hsa-miR-155-5p	PDAP1
hsa-miR-155-5p	PCNT
hsa-miR-155-5p	FIP1L1
hsa-miR-155-5p	MTAP
hsa-miR-155-5p	CEP55
hsa-miR-155-5p	AIFM1
hsa-miR-155-5p	PPM1G
hsa-miR-155-5p	PAM16
hsa-miR-155-5p	PLK1
hsa-miR-155-5p	AURKB
hsa-miR-155-5p	NASP
hsa-miR-155-5p	NUPL2
hsa-miR-155-5p	NCKAP1
hsa-miR-155-5p	EXOC2
hsa-miR-155-5p	SEC24B
hsa-miR-155-5p	RRM2
hsa-miR-155-5p	GRPEL1
hsa-miR-155-5p	ALDH9A1
hsa-miR-155-5p	AP1G1
hsa-miR-155-5p	LUZP1
hsa-miR-155-5p	RPRD1A
hsa-miR-155-5p	NAA25
hsa-miR-155-5p	RP2
hsa-miR-155-5p	NUP155
hsa-miR-155-5p	OTULIN
hsa-miR-155-5p	TMX3
hsa-miR-155-5p	ERGIC1
hsa-miR-155-5p	NFYC
hsa-miR-155-5p	UBE2D3
hsa-miR-155-5p	SUZ12
hsa-miR-155-5p	GLIPR1
hsa-miR-155-5p	GPM6B
hsa-miR-155-5p	LRIF1
hsa-miR-155-5p	TAF5L
hsa-miR-155-5p	HERC4
hsa-miR-155-5p	MORC3
hsa-miR-155-5p	MBNL3
hsa-miR-155-5p	UPF2
hsa-miR-155-5p	KRT6B
hsa-miR-155-5p	FLNA
hsa-miR-155-5p	DAG1
hsa-miR-155-5p	TIMM13
hsa-miR-155-5p	BUD31
hsa-miR-155-5p	CUTA
hsa-miR-155-5p	STIM1
hsa-miR-155-5p	EOGT
hsa-miR-155-5p	GEMIN5
hsa-miR-155-5p	GNPNAT1
hsa-miR-155-5p	STXBP2
hsa-miR-155-5p	PCCB
hsa-miR-155-5p	EIF3J
hsa-miR-155-5p	CHRAC1
hsa-miR-155-5p	PLAUR
hsa-miR-155-5p	CISD2
hsa-miR-155-5p	BCL7C
hsa-miR-155-5p	TICAM2
hsa-miR-155-5p	KDM1A
hsa-miR-155-5p	PSEN1
hsa-miR-155-5p	STRN
hsa-miR-155-5p	SMARCD2
hsa-miR-155-5p	RARS
hsa-miR-155-5p	RBPJ
hsa-miR-155-5p	LARS
hsa-miR-155-5p	ALDH1A2
hsa-miR-155-5p	CNOT10
hsa-miR-155-5p	UBE2H
hsa-miR-155-5p	TNKS1BP1
hsa-miR-155-5p	PUS7
hsa-miR-155-5p	RPL39
hsa-miR-155-5p	CTSA
hsa-miR-155-5p	MBLAC2
hsa-miR-155-5p	GAR1
hsa-miR-155-5p	RAD1
hsa-miR-155-5p	NOLC1
hsa-miR-155-5p	FGF2
hsa-miR-155-5p	KDELC2
hsa-miR-155-5p	HSPA4L
hsa-miR-155-5p	PEBP1
hsa-miR-155-5p	PNPLA4
hsa-miR-155-5p	GHITM
hsa-miR-155-5p	FAM3C
hsa-miR-155-5p	PGRMC2
hsa-miR-155-5p	RPAP1
hsa-miR-155-5p	NCAPG
hsa-miR-155-5p	PDE12
hsa-miR-155-5p	TFCP2
hsa-miR-155-5p	NKX3-1
hsa-miR-155-5p	L2HGDH
hsa-miR-155-5p	PRKAR2A
hsa-miR-155-5p	ARL5A
hsa-miR-155-5p	CD109
hsa-miR-155-5p	TOMM34
hsa-miR-155-5p	CFL2
hsa-miR-155-5p	AIMP1
hsa-miR-155-5p	MIDN
hsa-miR-155-5p	CDC73
hsa-miR-155-5p	TRIO
hsa-miR-155-5p	PAXBP1
hsa-miR-155-5p	TSPAN14
hsa-miR-155-5p	INTS6
hsa-miR-155-5p	YWHAZ
hsa-miR-155-5p	PRKAR1A
hsa-miR-155-5p	SSX2IP
hsa-miR-155-5p	FAM199X
hsa-miR-155-5p	RAC1
hsa-miR-155-5p	PLS1
hsa-miR-155-5p	SAP30L
hsa-miR-155-5p	MRPS27
hsa-miR-155-5p	TNFAIP2
hsa-miR-155-5p	JUNB
hsa-miR-155-5p	SPCS1
hsa-miR-155-5p	CTNNA1
hsa-miR-155-5p	ASNS
hsa-miR-155-5p	H2AFY
hsa-miR-155-5p	NR3C1
hsa-miR-155-5p	AXL
hsa-miR-155-5p	RING1
hsa-miR-155-5p	CLTA
hsa-miR-155-5p	COL4A2
hsa-miR-155-5p	CNNM3
hsa-miR-155-5p	CTNNBL1
hsa-miR-155-5p	CNOT9
hsa-miR-155-5p	ATL2
hsa-miR-155-5p	CDK5
hsa-miR-155-5p	PPP2R2A
hsa-miR-155-5p	THOC7
hsa-miR-155-5p	DNMT1
hsa-miR-155-5p	MRPL16
hsa-miR-155-5p	RAB6C
hsa-miR-155-5p	HAX1
hsa-miR-155-5p	ABHD16A
hsa-miR-155-5p	ASB6
hsa-miR-155-5p	GPAM
hsa-miR-155-5p	HDHD5
hsa-miR-155-5p	WDR11
hsa-miR-155-5p	NMD3
hsa-miR-155-5p	IGF2R
hsa-miR-155-5p	ACOT7
hsa-miR-155-5p	RRAGA
hsa-miR-155-5p	INTS7
hsa-miR-155-5p	YARS
hsa-miR-155-5p	FLNB
hsa-miR-155-5p	CORO1B
hsa-miR-155-5p	SUPT5H
hsa-miR-155-5p	KANK2
hsa-miR-155-5p	DIAPH3
hsa-miR-155-5p	FASTKD1
hsa-miR-155-5p	NSA2
hsa-miR-155-5p	FMNL3
hsa-miR-155-5p	CHTOP
hsa-miR-155-5p	STRBP
hsa-miR-155-5p	MARCKS
hsa-miR-155-5p	POLR1B
hsa-miR-155-5p	FNDC3B
hsa-miR-155-5p	CD3EAP
hsa-miR-155-5p	PSAT1
hsa-miR-155-5p	COPS3
hsa-miR-155-5p	DEGS1
hsa-miR-155-5p	OXCT1
hsa-miR-155-5p	PDK1
hsa-miR-155-5p	EIF3A
hsa-miR-155-5p	GMPS
hsa-miR-155-5p	OLR1
hsa-miR-155-5p	SMAD4
hsa-miR-155-5p	CD68
hsa-miR-155-5p	FLT1
hsa-miR-155-5p	CEP41
hsa-miR-155-5p	CIAPIN1
hsa-miR-155-5p	CCDC82
hsa-miR-155-5p	ACTR2
hsa-miR-155-5p	TRAK1
hsa-miR-155-5p	CYP2U1
hsa-miR-155-5p	SLC35F2
hsa-miR-155-5p	ZNF493
hsa-miR-155-5p	HAL
hsa-miR-155-5p	IL17RB
hsa-miR-155-5p	TBC1D14
hsa-miR-155-5p	ZNF254
hsa-miR-155-5p	GABARAPL1
hsa-miR-155-5p	JCHAIN
hsa-miR-155-5p	RAPGEF2
hsa-miR-155-5p	WBP1L
hsa-miR-155-5p	PBRM1
hsa-miR-155-5p	ABCC4
hsa-miR-155-5p	SPECC1
hsa-miR-155-5p	MAT2B
hsa-miR-155-5p	TFPI
hsa-miR-155-5p	EXOC3
hsa-miR-155-5p	PFDN4
hsa-miR-155-5p	HK2
hsa-miR-155-5p	TYSND1
hsa-miR-155-5p	C12orf10
hsa-miR-155-5p	CRAT
hsa-miR-155-5p	PLEKHA5
hsa-miR-155-5p	PACSIN3
hsa-miR-155-5p	F5
hsa-miR-155-5p	SMARCE1
hsa-miR-155-5p	CD81
hsa-miR-155-5p	VAV2
hsa-miR-155-5p	SLC7A1
hsa-miR-155-5p	OBSCN
hsa-miR-155-5p	MAVS
hsa-miR-155-5p	DMD
hsa-miR-155-5p	CARS2
hsa-miR-155-5p	SLC12A4
hsa-miR-155-5p	MRPS34
hsa-miR-155-5p	B4GALT1
hsa-miR-155-5p	KDELC1
hsa-miR-155-5p	PDCD10
hsa-miR-155-5p	NCAPD2
hsa-miR-155-5p	UBA2
hsa-miR-155-5p	ALDH5A1
hsa-miR-155-5p	FUBP3
hsa-miR-155-5p	MYO6
hsa-miR-155-5p	NAA50
hsa-miR-155-5p	2020-03-02
hsa-miR-155-5p	RIOK2
hsa-miR-155-5p	OSBPL9
hsa-miR-155-5p	DDX10
hsa-miR-155-5p	ATXN10
hsa-miR-155-5p	RAB30
hsa-miR-155-5p	DEK
hsa-miR-155-5p	PHF6
hsa-miR-155-5p	ARL8B
hsa-miR-155-5p	LEMD3
hsa-miR-155-5p	ZNF207
hsa-miR-155-5p	CSE1L
hsa-miR-155-5p	CPT1A
hsa-miR-155-5p	TTC37
hsa-miR-155-5p	MAN1A2
hsa-miR-155-5p	RICTOR
hsa-miR-155-5p	IMPAD1
hsa-miR-155-5p	VPS4B
hsa-miR-155-5p	CLINT1
hsa-miR-155-5p	UBQLN2
hsa-miR-155-5p	RIF1
hsa-miR-155-5p	PNPT1
hsa-miR-155-5p	MRPL18
hsa-miR-155-5p	MAP3K14
hsa-miR-155-5p	ARMC2
hsa-miR-155-5p	LCORL
hsa-miR-155-5p	APAF1
hsa-miR-155-5p	MPP5
hsa-miR-155-5p	RAB11FIP2
hsa-miR-155-5p	NOVA1
hsa-miR-155-5p	RBAK
hsa-miR-155-5p	ARL15
hsa-miR-155-5p	MYO1D
hsa-miR-155-5p	LRRC59
hsa-miR-155-5p	CMSS1
hsa-miR-155-5p	LONP2
hsa-miR-155-5p	MUS81
hsa-miR-155-5p	ITGB4
hsa-miR-155-5p	DDB2
hsa-miR-155-5p	CAT
hsa-miR-155-5p	ATPAF1
hsa-miR-155-5p	TPBG
hsa-miR-155-5p	INTS4
hsa-miR-155-5p	TIMM8A
hsa-miR-155-5p	RBM22
hsa-miR-155-5p	MTFMT
hsa-miR-155-5p	WRB
hsa-miR-155-5p	DDRGK1
hsa-miR-155-5p	GMPPA
hsa-miR-155-5p	EEF1A2
hsa-miR-155-5p	RDH13
hsa-miR-155-5p	CLTC
hsa-miR-155-5p	NOTCH2
hsa-miR-155-5p	CARS
hsa-miR-155-5p	PTMS
hsa-miR-155-5p	CSNK1A1L
hsa-miR-155-5p	LUC7L3
hsa-miR-155-5p	TJP1
hsa-miR-155-5p	FDFT1
hsa-miR-155-5p	CDKN2A
hsa-miR-155-5p	AKR1C3
hsa-miR-155-5p	PNPLA8
hsa-miR-155-5p	S100A11
hsa-miR-155-5p	IER3IP1
hsa-miR-155-5p	FSTL1
hsa-miR-155-5p	SLC38A5
hsa-miR-155-5p	ATP6V1H
hsa-miR-155-5p	ITGB5
hsa-miR-155-5p	SRSF2
hsa-miR-155-5p	SLC7A11
hsa-miR-155-5p	ANXA2
hsa-miR-155-5p	DDX17
hsa-miR-155-5p	RAB2A
hsa-miR-155-5p	FOXK1
hsa-miR-155-5p	TMOD3
hsa-miR-155-5p	PSME4
hsa-miR-155-5p	ZNF384
hsa-miR-155-5p	GNAS
hsa-miR-155-5p	SNTB2
hsa-miR-155-5p	TMTC3
hsa-miR-155-5p	SLC30A7
hsa-miR-155-5p	ASPH
hsa-miR-155-5p	INTS8
hsa-miR-155-5p	CPD
hsa-miR-155-5p	EGFR
hsa-miR-155-5p	SRPK2
hsa-miR-155-5p	STAG2
hsa-miR-155-5p	IRF2BP2
hsa-miR-155-5p	TPRKB
hsa-miR-155-5p	VPS36
hsa-miR-155-5p	VCAM1
hsa-miR-155-5p	SMAD3
hsa-miR-155-5p	TTF1
hsa-miR-155-5p	FAM91A1
hsa-miR-155-5p	CEP83
hsa-miR-155-5p	MARF1
hsa-miR-155-5p	CDC40
hsa-miR-155-5p	DCUN1D2
hsa-miR-155-5p	KLHL5
hsa-miR-155-5p	AGO4
hsa-miR-155-5p	HBP1
hsa-miR-155-5p	WWC1
hsa-miR-155-5p	WEE1
hsa-miR-155-5p	GOLT1B
hsa-miR-155-5p	PALD1
hsa-miR-155-5p	THBS1
hsa-miR-155-5p	DBN1
hsa-miR-155-5p	DHCR24
hsa-miR-155-5p	HSD17B7
hsa-miR-155-5p	NSUN5
hsa-miR-155-5p	TPP2
hsa-miR-155-5p	UAP1
hsa-miR-155-5p	OXNAD1
hsa-miR-155-5p	SSSCA1
hsa-miR-155-5p	EEF1E1
hsa-miR-155-5p	PHGDH
hsa-miR-155-5p	CCND1
hsa-miR-155-5p	ALDH3A2
hsa-miR-155-5p	CDK2
hsa-miR-155-5p	SGPL1
hsa-miR-155-5p	TSPAN3
hsa-miR-155-5p	ANPEP
hsa-miR-155-5p	PSME3
hsa-miR-155-5p	AGRN
hsa-miR-155-5p	GNL3L
hsa-miR-155-5p	VANGL1
hsa-miR-155-5p	RTFDC1
hsa-miR-155-5p	WNT5A
hsa-miR-155-5p	TMEM167A
hsa-miR-155-5p	CLIC4
hsa-miR-155-5p	MEST
hsa-miR-155-5p	TRIM24
hsa-miR-155-5p	CDH6
hsa-miR-155-5p	MMS22L
hsa-miR-155-5p	SKIV2L2
hsa-miR-155-5p	CCR9
hsa-miR-155-5p	DR1
hsa-miR-155-5p	RSF1
hsa-miR-155-5p	ANTXR1
hsa-miR-155-5p	2020-09-11
hsa-miR-155-5p	HNRNPA3
hsa-miR-155-5p	CXCL8
hsa-miR-155-5p	ZNF83
hsa-miR-155-5p	PHF14
hsa-miR-155-5p	TBC1D8B
hsa-miR-155-5p	INPP5F
hsa-miR-155-5p	ARPC3
hsa-miR-155-5p	KRCC1
hsa-miR-155-5p	FAM177A1
hsa-miR-155-5p	UBTD2
hsa-miR-155-5p	SECISBP2
hsa-miR-155-5p	PAK2
hsa-miR-155-5p	SLC33A1
hsa-miR-155-5p	ZNF28
hsa-miR-155-5p	MCM8
hsa-miR-155-5p	SMARCA4
hsa-miR-155-5p	TCF12
hsa-miR-155-5p	TOMM20
hsa-miR-155-5p	UBQLN1
hsa-miR-155-5p	PDPR
hsa-miR-155-5p	MOV10
hsa-miR-155-5p	FAM120A
hsa-miR-155-5p	FAM96B
hsa-miR-155-5p	FKBP3
hsa-miR-155-5p	STAT3
hsa-miR-155-5p	NEUROG1
hsa-miR-155-5p	EPRS
hsa-miR-155-5p	CDH2
hsa-miR-155-5p	CDH13
hsa-miR-155-5p	ATP13A1
hsa-miR-155-5p	EIF3F
hsa-miR-155-5p	NUP62
hsa-miR-155-5p	GCLC
hsa-miR-155-5p	LSM3
hsa-miR-155-5p	HTRA1
hsa-miR-155-5p	CDK4
hsa-miR-155-5p	EPB41L2
hsa-miR-155-5p	COG2
hsa-miR-155-5p	CCT2
hsa-miR-155-5p	NUCKS1
hsa-miR-155-5p	PRSS21
hsa-miR-155-5p	INTS10
hsa-miR-155-5p	STX5
hsa-miR-155-5p	CIAO1
hsa-miR-155-5p	GLG1
hsa-miR-155-5p	TROVE2
hsa-miR-155-5p	ARGLU1
hsa-miR-155-5p	CALU
hsa-miR-155-5p	BRI3BP
hsa-miR-155-5p	RAD23B
hsa-miR-155-5p	PYGL
hsa-miR-155-5p	MRS2
hsa-miR-155-5p	KIF14
hsa-miR-155-5p	POLR2C
hsa-miR-155-5p	TPD52
hsa-miR-155-5p	MTHFD2
hsa-miR-155-5p	RNF2
hsa-miR-155-5p	LTN1
hsa-miR-155-5p	TMEM33
hsa-miR-155-5p	TNPO1
hsa-miR-155-5p	GSK3B
hsa-miR-155-5p	ADAM10
hsa-miR-155-5p	ERBIN
hsa-miR-155-5p	CCL2
hsa-miR-155-5p	NFKB1
hsa-miR-155-5p	IL6
hsa-miR-155-5p	CD36
hsa-miR-155-5p	RREB1
hsa-miR-155-5p	ZKSCAN5
hsa-miR-155-5p	ZNF611
hsa-miR-155-5p	ZNF273
hsa-miR-155-5p	PDCD4
hsa-miR-155-5p	VPS18
hsa-miR-155-5p	NSD3
hsa-miR-155-5p	MASTL
hsa-miR-155-5p	MYBL1
hsa-miR-155-5p	GATM
hsa-miR-155-5p	E2F2
hsa-miR-155-5p	FAM135A
hsa-miR-155-5p	C3orf18
hsa-miR-155-5p	ARL6IP5
hsa-miR-9-5p	KLRC1
hsa-miR-9-5p	DSP
hsa-miR-9-5p	POGZ
hsa-miR-9-5p	CCL19
hsa-miR-9-5p	EFNA1
hsa-miR-9-5p	SMARCA1
hsa-miR-9-5p	NRIP3
hsa-miR-9-5p	MYF6
hsa-miR-9-5p	LRP1
hsa-miR-9-5p	SLC35E2
hsa-miR-9-5p	HOXC12
hsa-miR-9-5p	SYNE1
hsa-miR-9-5p	STK3
hsa-miR-9-5p	SLC7A2
hsa-miR-9-5p	PLEKHB1
hsa-miR-9-5p	RASSF8
hsa-miR-9-5p	PELP1
hsa-miR-9-5p	ATG10
hsa-miR-9-5p	SPTBN1
hsa-miR-9-5p	C7orf31
hsa-miR-9-5p	CMTM2
hsa-miR-9-5p	CERS4
hsa-miR-9-5p	PLPP1
hsa-miR-9-5p	KCNJ15
hsa-miR-9-5p	SUMF2
hsa-miR-9-5p	UGDH
hsa-miR-9-5p	CXXC5
hsa-miR-9-5p	TCL1B
hsa-miR-9-5p	EP300
hsa-miR-9-5p	AUH
hsa-miR-9-5p	TRRAP
hsa-miR-9-5p	DMXL1
hsa-miR-9-5p	EOGT
hsa-miR-9-5p	RCC2
hsa-miR-9-5p	PIGB
hsa-miR-9-5p	NAV1
hsa-miR-9-5p	ATP6V1C2
hsa-miR-9-5p	PLCB4
hsa-miR-9-5p	IGF2R
hsa-miR-9-5p	MDM4
hsa-miR-9-5p	AVIL
hsa-miR-9-5p	APBB2
hsa-miR-9-5p	CA13
hsa-miR-9-5p	FLNB
hsa-miR-9-5p	IREB2
hsa-miR-9-5p	KLRK1
hsa-miR-9-5p	CDH3
hsa-miR-9-5p	MCC
hsa-miR-9-5p	SYNE2
hsa-miR-9-5p	MAP1B
hsa-miR-9-5p	NFATC3
hsa-miR-9-5p	SPAG9
hsa-miR-9-5p	ZNF407
hsa-miR-9-5p	SEC23IP
hsa-miR-9-5p	NBEA
hsa-miR-9-5p	SLC2A5
hsa-miR-9-5p	PQLC3
hsa-miR-9-5p	CARD19
hsa-miR-9-5p	NCOR2
hsa-miR-9-5p	P4HA2
hsa-miR-9-5p	MYLK
hsa-miR-9-5p	NIN
hsa-miR-9-5p	FERMT1
hsa-miR-9-5p	PRKD3
hsa-miR-9-5p	SYAP1
hsa-miR-9-5p	TRPM7
hsa-miR-9-5p	GPBP1L1
hsa-miR-9-5p	UHMK1
hsa-miR-9-5p	SLC39A14
hsa-miR-9-5p	SNX7
hsa-miR-9-5p	LMNA
hsa-miR-9-5p	FBN2
hsa-miR-9-5p	PXDN
hsa-miR-9-5p	TBPL1
hsa-miR-9-5p	NIPA1
hsa-miR-9-5p	FAIM
hsa-miR-9-5p	KMT2D
hsa-miR-9-5p	VIM
hsa-miR-9-5p	CHSY1
hsa-miR-9-5p	XRN2
hsa-miR-9-5p	HIST1H4H
hsa-miR-9-5p	TWISTNB
hsa-miR-9-5p	ZBED3
hsa-miR-9-5p	VEGFA
hsa-miR-9-5p	CHMP2B
hsa-miR-9-5p	STMN1
hsa-miR-9-5p	GRN
hsa-miR-9-5p	TTC7B
hsa-miR-9-5p	TAGLN
hsa-miR-9-5p	EFCAB14
hsa-miR-9-5p	FSTL3
hsa-miR-9-5p	BIK
hsa-miR-9-5p	SPI1
hsa-miR-9-5p	HLA-A
hsa-miR-9-5p	CALML5
hsa-miR-9-5p	HTR3A
hsa-miR-9-5p	F2
hsa-miR-9-5p	LPXN
hsa-miR-9-5p	LINC00483
hsa-miR-9-5p	NR6A1
hsa-miR-9-5p	MTX3
hsa-miR-9-5p	AKR1C8P
hsa-miR-9-5p	IDS
hsa-miR-9-5p	ELF3
hsa-miR-9-5p	GNAT2
hsa-miR-9-5p	SLC30A4
hsa-miR-9-5p	IPO7
hsa-miR-9-5p	WNT8A
hsa-miR-9-5p	GIP
hsa-miR-9-5p	SLC22A5
hsa-miR-9-5p	SPON2
hsa-miR-9-5p	MAGEA2B
hsa-miR-9-5p	ATL1
hsa-miR-9-5p	RHOV
hsa-miR-9-5p	NMNAT2
hsa-miR-9-5p	LRRTM1
hsa-miR-9-5p	WNT6
hsa-miR-9-5p	NKX2-2
hsa-miR-9-5p	SLC25A30
hsa-miR-9-5p	CUEDC1
hsa-miR-9-5p	ALDH1A3
hsa-miR-9-5p	MN1
hsa-miR-9-5p	ABCC1
hsa-miR-9-5p	SLC22A3
hsa-miR-9-5p	AKR1B10
hsa-miR-9-5p	KIF1B
hsa-miR-9-5p	E2F7
hsa-miR-9-5p	JPT2
hsa-miR-9-5p	SNHG16
hsa-miR-9-5p	CYP39A1
hsa-miR-9-5p	MORF4L1
hsa-miR-9-5p	ARHGEF10
hsa-miR-9-5p	RABGAP1
hsa-miR-9-5p	TBC1D9
hsa-miR-9-5p	ATP11C
hsa-miR-9-5p	FRMD4B
hsa-miR-9-5p	SNAI2
hsa-miR-9-5p	OPTN
hsa-miR-9-5p	FNBP1
hsa-miR-9-5p	PTPRK
hsa-miR-9-5p	SDC1
hsa-miR-9-5p	EEF2K
hsa-miR-9-5p	ATP7A
hsa-miR-9-5p	CERS2
hsa-miR-9-5p	ACADSB
hsa-miR-9-5p	COL12A1
hsa-miR-9-5p	PDZK1
hsa-miR-9-5p	CAPZA1
hsa-miR-9-5p	PPP4R2
hsa-miR-9-5p	SERAC1
hsa-miR-9-5p	TESK2
hsa-miR-9-5p	LDLRAP1
hsa-miR-9-5p	MYH9
hsa-miR-9-5p	KLF5
hsa-miR-9-5p	FAM46A
hsa-miR-9-5p	CCNDBP1
hsa-miR-9-5p	RBFOX2
hsa-miR-9-5p	MAP3K3
hsa-miR-9-5p	POU2F1
hsa-miR-9-5p	SYNGR2
hsa-miR-9-5p	SYPL1
hsa-miR-9-5p	GFOD1
hsa-miR-9-5p	RNF44
hsa-miR-9-5p	TC2N
hsa-miR-9-5p	COLEC12
hsa-miR-9-5p	ID4
hsa-miR-9-5p	CNOT6
hsa-miR-9-5p	CD34
hsa-miR-9-5p	TLNRD1
hsa-miR-132-3p	ARL6IP6
hsa-miR-132-3p	COX8C
hsa-miR-132-3p	PIP5K1A
hsa-miR-132-3p	CDH3
hsa-miR-132-3p	LOXL1
hsa-miR-132-3p	TNFRSF17
hsa-miR-132-3p	ADH1A
hsa-miR-132-3p	KCTD4
hsa-miR-132-3p	PLPBP
hsa-miR-132-3p	WNT3A
hsa-miR-132-3p	KCNJ9
hsa-miR-132-3p	SMCHD1
hsa-miR-132-3p	KIR3DL1
hsa-miR-132-3p	ARF6
hsa-miR-132-3p	PLSCR1
hsa-miR-132-3p	CSTF2T
hsa-miR-132-3p	TAF15
hsa-miR-132-3p	NR1D2
hsa-miR-132-3p	EPHA4
hsa-miR-132-3p	RTEL1-TNFRSF6B
hsa-miR-132-3p	MUC17
hsa-miR-132-3p	CA1
hsa-miR-132-3p	S100A1
hsa-miR-132-3p	FKBP10
hsa-miR-132-3p	PLA2G4C
hsa-miR-132-3p	GSTCD
hsa-miR-132-3p	LIG4
hsa-miR-132-3p	POLK
hsa-miR-132-3p	STMN1
hsa-miR-132-3p	DMGDH
hsa-miR-132-3p	MLLT10
hsa-miR-132-3p	TRIM36
hsa-miR-132-3p	EOGT
hsa-miR-132-3p	ANKRD28
hsa-miR-132-3p	GCNT1
hsa-miR-132-3p	HACD3
hsa-miR-132-3p	SSR3
hsa-miR-132-3p	KBTBD3
hsa-miR-132-3p	SYT14
hsa-miR-132-3p	MAP1B
hsa-miR-132-3p	YKT6
hsa-miR-132-3p	CD55
hsa-miR-132-3p	AASDHPPT
hsa-miR-132-3p	UBE2W
hsa-miR-132-3p	NIPSNAP2
hsa-miR-132-3p	TMEM47
hsa-miR-132-3p	BNIP2
hsa-miR-132-3p	ZNF652
hsa-miR-132-3p	FAM199X
hsa-miR-132-3p	FAM81A
hsa-miR-132-3p	CHRNA5
hsa-miR-132-3p	FRY
hsa-miR-132-3p	PTGS2
hsa-miR-132-3p	TUSC2
hsa-miR-132-3p	OSBPL8
hsa-miR-132-3p	CTDSPL2
hsa-miR-132-3p	MEF2A
hsa-miR-132-3p	PSMD12
hsa-miR-132-3p	SPAST
hsa-miR-132-3p	ATP6V0E1
hsa-miR-132-3p	PRSS22
hsa-miR-132-3p	SH3BGRL
hsa-miR-132-3p	KRT6C
hsa-miR-132-3p	CST9L
hsa-miR-132-3p	EBPL
hsa-miR-132-3p	SYNE3
hsa-miR-132-3p	FAM221B
hsa-miR-132-3p	GATA3
hsa-miR-132-3p	EMILIN3
hsa-miR-132-3p	ARL13B
hsa-miR-132-3p	CYP26A1
hsa-miR-132-3p	SAMSN1
hsa-miR-132-3p	GNL3L
hsa-miR-132-3p	ETNK2
hsa-miR-132-3p	DEPDC7
hsa-miR-132-3p	FGF22
hsa-miR-132-3p	FUT1
hsa-miR-132-3p	KRTAP4-11
hsa-miR-132-3p	SEC61A1
hsa-miR-132-3p	CR2
hsa-miR-132-3p	MMP13
hsa-miR-132-3p	SYNDIG1L
hsa-miR-132-3p	TFPI
hsa-miR-132-3p	RNF128
hsa-miR-132-3p	SFXN2
hsa-miR-132-3p	PSMA2
hsa-miR-132-3p	FABP7
hsa-miR-132-3p	CNTNAP1
hsa-miR-132-3p	FBN3
hsa-miR-132-3p	KIR3DL2
hsa-miR-132-3p	LFNG
hsa-miR-132-3p	B3GAT1
hsa-miR-132-3p	ARR3
hsa-miR-132-3p	GK
hsa-miR-132-3p	SMN1
hsa-miR-132-3p	ALK
hsa-miR-132-3p	PRX
hsa-miR-132-3p	CYP2E1
hsa-miR-132-3p	ADAMTSL1
hsa-miR-132-3p	NCS1
hsa-miR-132-3p	CFTR
hsa-miR-132-3p	OAS2
hsa-miR-132-3p	C8orf33
hsa-miR-132-3p	FAT4
hsa-miR-132-3p	ADGRF4
hsa-miR-132-3p	ZDHHC2
hsa-miR-132-3p	INTS8
hsa-miR-132-3p	IMPA1
hsa-miR-132-3p	FAT3
hsa-miR-132-3p	VPS13D
hsa-miR-132-3p	DOCK10
hsa-miR-132-3p	LCA5
hsa-miR-132-3p	ARL14EP
hsa-miR-132-3p	MTMR10
hsa-miR-132-3p	TRIM23
hsa-miR-132-3p	CHL1
hsa-miR-132-3p	NDUFB10
hsa-miR-132-3p	NBN
hsa-miR-132-3p	THBS1
hsa-miR-132-3p	GJE1
hsa-miR-132-3p	SNX7
hsa-miR-132-3p	EYA4
hsa-miR-132-3p	CASP7
hsa-miR-132-3p	ECT2
hsa-miR-132-3p	EXOC5
hsa-miR-132-3p	CD164
hsa-miR-132-3p	STAU1
hsa-miR-132-3p	ANKRD29
hsa-miR-132-3p	CCSER2
hsa-miR-132-3p	RTN4
hsa-miR-132-3p	MDFIC
hsa-miR-132-3p	ZNF236
hsa-miR-132-3p	SDF2
hsa-miR-132-3p	SPRED1
hsa-miR-132-3p	CMTM3
hsa-miR-132-3p	MAP3K3
hsa-miR-132-3p	ACTR2
hsa-miR-132-3p	NAP1L1
hsa-miR-132-3p	FBXO28
hsa-miR-132-3p	LGR4
hsa-miR-132-3p	ZNF148
hsa-miR-132-3p	TBC1D9
hsa-miR-132-3p	VDAC2
hsa-miR-132-3p	CC2D1B
hsa-miR-132-3p	MUC13
hsa-miR-132-3p	TSPAN6
hsa-miR-132-3p	GTF2H1
hsa-miR-132-3p	CALU
hsa-miR-132-3p	CAMSAP2
hsa-miR-132-3p	CCNA2
hsa-miR-132-3p	CCNB1
hsa-miR-181a-5p	LFNG
hsa-miR-181a-5p	LRRC17
hsa-miR-181a-5p	CHRFAM7A
hsa-miR-181a-5p	CD46
hsa-miR-181a-5p	RASSF6
hsa-miR-181a-5p	FXYD6
hsa-miR-181a-5p	KCTD3
hsa-miR-181a-5p	TSHR
hsa-miR-181a-5p	ZNF558
hsa-miR-181a-5p	C8A
hsa-miR-181a-5p	ARL6IP6
hsa-miR-181a-5p	ZNF426
hsa-miR-181a-5p	ATF7IP2
hsa-miR-181a-5p	PRR4
hsa-miR-181a-5p	TCF21
hsa-miR-181a-5p	PHOX2A
hsa-miR-181a-5p	PLPBP
hsa-miR-181a-5p	HACD3
hsa-miR-181a-5p	GSTM2
hsa-miR-181a-5p	FSIP1
hsa-miR-181a-5p	KBTBD3
hsa-miR-181a-5p	PTPRZ1
hsa-miR-181a-5p	WNT3A
hsa-miR-181a-5p	TUSC1
hsa-miR-181a-5p	LRRN3
hsa-miR-181a-5p	TMEM45A
hsa-miR-181a-5p	ARF6
hsa-miR-181a-5p	C1orf109
hsa-miR-181a-5p	TAF15
hsa-miR-181a-5p	PLXDC2
hsa-miR-181a-5p	NMRK2
hsa-miR-181a-5p	WNT2
hsa-miR-181a-5p	ATG10
hsa-miR-181a-5p	PRDX3
hsa-miR-181a-5p	ZNF652
hsa-miR-181a-5p	RTEL1-TNFRSF6B
hsa-miR-181a-5p	GCNT1
hsa-miR-181a-5p	PCDHB8
hsa-miR-181a-5p	ENAH
hsa-miR-181a-5p	ZNF25
hsa-miR-181a-5p	S100A1
hsa-miR-181a-5p	PLA2G4C
hsa-miR-181a-5p	NOL4
hsa-miR-181a-5p	SIX6
hsa-miR-181a-5p	FKBP10
hsa-miR-181a-5p	SMCHD1
hsa-miR-181a-5p	OR11A1
hsa-miR-181a-5p	INCENP
hsa-miR-181a-5p	LPGAT1
hsa-miR-181a-5p	CLUAP1
hsa-miR-181a-5p	LYSMD3
hsa-miR-181a-5p	CCDC6
hsa-miR-181a-5p	BAG2
hsa-miR-181a-5p	GPR83
hsa-miR-181a-5p	PTGS2
hsa-miR-181a-5p	ANKRD13C
hsa-miR-181a-5p	RLF
hsa-miR-181a-5p	FBXO28
hsa-miR-181a-5p	ZNF350
hsa-miR-181a-5p	TIAL1
hsa-miR-181a-5p	RNF34
hsa-miR-181a-5p	LCLAT1
hsa-miR-181a-5p	JCAD
hsa-miR-181a-5p	ZNF35
hsa-miR-181a-5p	PITPNB
hsa-miR-181a-5p	SCD
hsa-miR-181a-5p	H3F3B
hsa-miR-181a-5p	GATAD2B
hsa-miR-181a-5p	LGALSL
hsa-miR-181a-5p	TGIF2
hsa-miR-181a-5p	MOB1A
hsa-miR-181a-5p	SLC35B4
hsa-miR-181a-5p	FAM160A2
hsa-miR-181a-5p	NUP58
hsa-miR-181a-5p	GPRIN3
hsa-miR-181a-5p	H1F0
hsa-miR-181a-5p	ARHGAP12
hsa-miR-181a-5p	SPRY2
hsa-miR-181a-5p	TGFBR3
hsa-miR-181a-5p	TMED4
hsa-miR-181a-5p	MAP2K1
hsa-miR-181a-5p	PUM1
hsa-miR-181a-5p	TRIM2
hsa-miR-181a-5p	FBXO33
hsa-miR-181a-5p	NRP1
hsa-miR-181a-5p	FAM47B
hsa-miR-181a-5p	CCNG1
hsa-miR-181a-5p	BRMS1L
hsa-miR-181a-5p	OTUD1
hsa-miR-181a-5p	ATP6V0E1
hsa-miR-181a-5p	WNT16
hsa-miR-181a-5p	CST5
hsa-miR-181a-5p	SH3BGRL
hsa-miR-181a-5p	GPR137B
hsa-miR-181a-5p	OFCC1
hsa-miR-181a-5p	IQCG
hsa-miR-181a-5p	NKX3-2
hsa-miR-181a-5p	OTX2
hsa-miR-181a-5p	ROPN1L
hsa-miR-181a-5p	TMEM14A
hsa-miR-181a-5p	TAF2
hsa-miR-181a-5p	IDS
hsa-miR-181a-5p	FRA10AC1
hsa-miR-181a-5p	COL27A1
hsa-miR-181a-5p	EPHA5
hsa-miR-181a-5p	DCST1
hsa-miR-181a-5p	ZNF562
hsa-miR-181a-5p	EYA4
hsa-miR-181a-5p	CHL1
hsa-miR-181a-5p	TAAR6
hsa-miR-181a-5p	SLCO2A1
hsa-miR-181a-5p	HMGB2
hsa-miR-181a-5p	HERC3
hsa-miR-181a-5p	BTBD3
hsa-miR-181a-5p	SRPK2
hsa-miR-181a-5p	DNAJC7
hsa-miR-181a-5p	ANKRD1
hsa-miR-181a-5p	CFI
hsa-miR-181a-5p	MRPS14
hsa-miR-181a-5p	HEY2
hsa-miR-181a-5p	MTMR12
hsa-miR-181a-5p	ACOT12
hsa-miR-181a-5p	PCLAF
hsa-miR-181a-5p	USP28
hsa-miR-181a-5p	AMMECR1
hsa-miR-181a-5p	BPGM
hsa-miR-181a-5p	DSCR8
hsa-miR-181a-5p	UGT3A1
hsa-miR-181a-5p	HSD17B3
hsa-miR-181a-5p	GADD45G
hsa-miR-181a-5p	FBXO34
hsa-miR-181a-5p	C1QTNF9
hsa-miR-181a-5p	KLRC4
hsa-miR-181a-5p	MOB3B
hsa-miR-181a-5p	FKBP7
hsa-miR-181a-5p	TBX4
hsa-miR-181a-5p	TMPRSS11A
hsa-miR-181a-5p	SNAI2
hsa-miR-181a-5p	SLC7A11
hsa-miR-181a-5p	NUDT12
hsa-miR-181a-5p	COPS2
hsa-miR-181a-5p	ZNF12
hsa-miR-181a-5p	PRLR
hsa-miR-181a-5p	PLCL2
hsa-miR-181a-5p	ZNF594
hsa-miR-181a-5p	METAP1
hsa-miR-181a-5p	HSPA13
hsa-miR-181a-5p	NR6A1
hsa-miR-181a-5p	YOD1
hsa-miR-181a-5p	SLC37A3
hsa-miR-181a-5p	FBXO11
hsa-miR-181a-5p	ZNF445
hsa-miR-181a-5p	TM9SF3
hsa-miR-181a-5p	ATP8A1
hsa-miR-181a-5p	TMEM64
hsa-miR-181a-5p	MOB1B
hsa-miR-181a-5p	GNAI3
hsa-miR-181a-5p	TAB2
hsa-miR-181a-5p	SRSF7
hsa-miR-181a-5p	DDX3X
hsa-miR-181a-5p	KRAS
hsa-miR-181a-5p	LBR
hsa-miR-181a-5p	GIGYF1
hsa-miR-181a-5p	KLHL42
hsa-miR-181a-5p	TMEM132B
hsa-miR-181a-5p	AFTPH
hsa-miR-181a-5p	ZNF148
hsa-miR-181a-5p	NOTCH2
hsa-miR-181a-5p	NFYB
hsa-miR-199a-3p	MTOR
hsa-miR-196a-5p	PDCD4
hsa-miR-196a-5p	SRRT
hsa-miR-196a-5p	DIEXF
hsa-miR-196a-5p	ZBTB24
hsa-miR-196a-5p	NR4A1
hsa-miR-196a-5p	ABT1
hsa-miR-196a-5p	SPATA2
hsa-miR-196a-5p	NHLRC3
hsa-miR-196a-5p	RPUSD2
hsa-miR-196a-5p	CEP120
hsa-miR-196a-5p	PHC3
hsa-miR-196a-5p	ZBTB6
hsa-miR-196a-5p	CARNMT1
hsa-miR-196a-5p	PNP
hsa-miR-196a-5p	COPS3
hsa-miR-196a-5p	NUP50
hsa-miR-196a-5p	ZNF763
hsa-miR-196a-5p	FOXJ3
hsa-miR-196a-5p	BIN3
hsa-miR-196a-5p	C12orf4
hsa-miR-196a-5p	RAD9A
hsa-miR-196a-5p	PCGF3
hsa-miR-196a-5p	KATNAL1
hsa-miR-196a-5p	SLC10A7
hsa-miR-196a-5p	LBR
hsa-miR-196a-5p	BCL11A
hsa-miR-196a-5p	GLMN
hsa-miR-196a-5p	STK40
hsa-miR-196a-5p	TMEM135
hsa-miR-196a-5p	GGA3
hsa-miR-196a-5p	POLR2D
hsa-miR-196a-5p	LGR4
hsa-miR-196a-5p	IGF2BP3
hsa-miR-196a-5p	ESPL1
hsa-miR-196a-5p	RFX5
hsa-miR-196a-5p	SYT9
hsa-miR-196a-5p	PEX13
hsa-miR-196a-5p	IGF1R
hsa-miR-196a-5p	MIEF1
hsa-miR-196a-5p	SLC30A6
hsa-miR-196a-5p	RAB31
hsa-miR-196a-5p	KPNA5
hsa-miR-196a-5p	SLC20A1
hsa-miR-196a-5p	TIMM23
hsa-miR-196a-5p	IGDCC4
hsa-miR-196a-5p	SMARCAD1
hsa-miR-196a-5p	CCNT2
hsa-miR-196a-5p	CCND2
hsa-miR-196a-5p	USP24
hsa-miR-196a-5p	TRPC3
hsa-miR-196a-5p	SMC3
hsa-miR-196a-5p	TMEM2
hsa-miR-196a-5p	RDH10
hsa-miR-196a-5p	C11orf57
hsa-miR-196a-5p	RTL8C
hsa-miR-196a-5p	PRUNE2
hsa-miR-196a-5p	SPRYD4
hsa-miR-196a-5p	TMEM161B
hsa-miR-196a-5p	CPEB3
hsa-miR-196a-5p	FAM104A
hsa-miR-196a-5p	RAB29
hsa-miR-196a-5p	ITGAV
hsa-miR-196a-5p	CPD
hsa-miR-196a-5p	ZNF354B
hsa-miR-196a-5p	NEMP1
hsa-miR-196a-5p	EPHA7
hsa-miR-196a-5p	MAP3K21
hsa-miR-196a-5p	DFFA
hsa-miR-196a-5p	TSPAN12
hsa-miR-196a-5p	LIN28B
hsa-miR-196a-5p	ARHGAP28
hsa-miR-196a-5p	IGF2BP1
hsa-miR-196a-5p	CCDC47
hsa-miR-196a-5p	HAND1
hsa-miR-196a-5p	LLGL1
hsa-miR-21-5p	PHIP
hsa-miR-21-5p	PALLD
hsa-miR-21-5p	BOC
hsa-miR-21-5p	DAAM1
hsa-miR-21-5p	C20orf194
hsa-miR-21-5p	COL5A2
hsa-miR-21-5p	TPRG1L
hsa-miR-21-5p	NIN
hsa-miR-21-5p	PLPP1
hsa-miR-21-5p	TRIM38
hsa-miR-21-5p	DDR2
hsa-miR-21-5p	VPS54
hsa-miR-21-5p	LNPK
hsa-miR-21-5p	BAZ1B
hsa-miR-21-5p	LIN7C
hsa-miR-21-5p	USP34
hsa-miR-21-5p	GNE
hsa-miR-21-5p	ZBTB8A
hsa-miR-21-5p	CLOCK
hsa-miR-21-5p	LPGAT1
hsa-miR-21-5p	NIPBL
hsa-miR-21-5p	DDHD2
hsa-miR-21-5p	LDAH
hsa-miR-21-5p	SGCB
hsa-miR-21-5p	FANCI
hsa-miR-21-5p	EDIL3
hsa-miR-21-5p	DTX3L
hsa-miR-21-5p	IREB2
hsa-miR-21-5p	MGAT4A
hsa-miR-21-5p	RAPH1
hsa-miR-21-5p	CYBRD1
hsa-miR-21-5p	SLAIN2
hsa-miR-21-5p	KIAA1551
hsa-miR-21-5p	SOX2
hsa-miR-21-5p	GTF2A1
hsa-miR-21-5p	RRAGC
hsa-miR-21-5p	PIGN
hsa-miR-21-5p	HPS5
hsa-miR-21-5p	SESTD1
hsa-miR-21-5p	MEF2A
hsa-miR-21-5p	ZBTB47
hsa-miR-21-5p	ELOVL4
hsa-miR-21-5p	EPHA4
hsa-miR-21-5p	ENAH
hsa-miR-21-5p	TBL1XR1
hsa-miR-21-5p	NBEA
hsa-miR-21-5p	TAF5
hsa-miR-21-5p	AP3M1
hsa-miR-21-5p	CD47
hsa-miR-21-5p	LATS1
hsa-miR-21-5p	CPEB3
hsa-miR-21-5p	RMND5A
hsa-miR-21-5p	KBTBD7
hsa-miR-21-5p	MEIS1
hsa-miR-21-5p	GNB4
hsa-miR-21-5p	MMP2
hsa-miR-21-5p	VEGFA
hsa-miR-21-5p	REV3L
hsa-miR-21-5p	TXLNGY
hsa-miR-21-5p	SCAF11
hsa-miR-21-5p	HNRNPH1
hsa-miR-21-5p	PARP1
hsa-miR-21-5p	CERS6
hsa-miR-21-5p	SNRNP48
hsa-miR-21-5p	FUBP1
hsa-miR-21-5p	TGFB1
hsa-miR-21-5p	ANKRD28
hsa-miR-21-5p	SYNE2
hsa-miR-21-5p	OSBPL1A
hsa-miR-21-5p	RSPRY1
hsa-miR-21-5p	SRSF11
hsa-miR-21-5p	ASRGL1
hsa-miR-21-5p	RB1
hsa-miR-21-5p	EXOC8
hsa-miR-21-5p	IVNS1ABP
hsa-miR-21-5p	UTRN
hsa-miR-21-5p	ACAT1
hsa-miR-21-5p	PFKFB2
hsa-miR-21-5p	PDGFD
hsa-miR-21-5p	COBLL1
hsa-miR-21-5p	SAMD5
hsa-miR-21-5p	MOAP1
hsa-miR-21-5p	KLHL24
hsa-miR-21-5p	ZNF326
hsa-miR-21-5p	NSD2
hsa-miR-21-5p	BTBD7
hsa-miR-21-5p	GAPVD1
hsa-miR-21-5p	TNS3
hsa-miR-21-5p	ESYT2
hsa-miR-21-5p	MYEF2
hsa-miR-21-5p	PKD2
hsa-miR-21-5p	PTAR1
hsa-miR-21-5p	PAN3
hsa-miR-21-5p	ZRANB1
hsa-miR-21-5p	MON2
hsa-miR-21-5p	RASEF
hsa-miR-21-5p	GNAQ
hsa-miR-21-5p	HERPUD2
hsa-miR-21-5p	MAP3K2
hsa-miR-21-5p	THOC2
hsa-miR-21-5p	RASGRP3
hsa-miR-21-5p	JADE1
hsa-miR-21-5p	USP7
hsa-miR-21-5p	GTF2I
hsa-miR-21-5p	MKNK2
hsa-miR-21-5p	CLCN5
hsa-miR-21-5p	TRIM2
hsa-miR-21-5p	LONRF2
hsa-miR-21-5p	EIF4EBP2
hsa-miR-21-5p	JADE3
hsa-miR-21-5p	ELOVL7
hsa-miR-21-5p	SASH1
hsa-miR-21-5p	RAB22A
hsa-miR-21-5p	SUZ12
hsa-miR-21-5p	SPIN1
hsa-miR-21-5p	POLR3B
hsa-miR-21-5p	ATP2B4
hsa-miR-21-5p	CCDC34
hsa-miR-21-5p	PGRMC2
hsa-miR-21-5p	TRPM7
hsa-miR-21-5p	GID4
hsa-miR-21-5p	PLEKHA1
hsa-miR-21-5p	MALT1
hsa-miR-21-5p	ZNF367
hsa-miR-21-5p	TMEM245
hsa-miR-21-5p	MBNL1
hsa-miR-21-5p	MORC3
hsa-miR-21-5p	ZNF35
hsa-miR-21-5p	FOXN3
hsa-miR-21-5p	NR2C2
hsa-miR-21-5p	FBXO3
hsa-miR-21-5p	GPAM
hsa-miR-21-5p	PM20D2
hsa-miR-21-5p	CLIP4
hsa-miR-21-5p	DMTF1
hsa-miR-21-5p	DDX46
hsa-miR-21-5p	ATRX
hsa-miR-21-5p	LMBR1
hsa-miR-21-5p	MUC1
hsa-miR-21-5p	TUBGCP5
hsa-miR-21-5p	RHOQ
hsa-miR-21-5p	TET1
hsa-miR-21-5p	KNL1
hsa-miR-21-5p	ARHGAP21
hsa-miR-21-5p	MDM4
hsa-miR-21-5p	LARS
hsa-miR-21-5p	FAXDC2
hsa-miR-21-5p	CDK19
hsa-miR-21-5p	LAMP2
hsa-miR-21-5p	MOXD1
hsa-miR-21-5p	AHSA2
hsa-miR-21-5p	PIK3C2A
hsa-miR-21-5p	TMEM2
hsa-miR-21-5p	IPP
hsa-miR-21-5p	RAI14
hsa-miR-21-5p	MYO9A
hsa-miR-21-5p	MRPS10
hsa-miR-21-5p	FBXL17
hsa-miR-21-5p	AGGF1
hsa-miR-21-5p	SLC26A2
hsa-miR-21-5p	PRKAB2
hsa-miR-21-5p	SREK1
hsa-miR-21-5p	FAM20B
hsa-miR-21-5p	ARMCX3
hsa-miR-21-5p	SERPINI1
hsa-miR-21-5p	DDAH1
hsa-miR-21-5p	PROSER1
hsa-miR-21-5p	PRICKLE2
hsa-miR-21-5p	JPH1
hsa-miR-21-5p	NAA30
hsa-miR-21-5p	FKBP5
hsa-miR-21-5p	TGFB2
hsa-miR-21-5p	ZMYM2
hsa-miR-21-5p	TRIM33
hsa-miR-21-5p	RAPGEF6
hsa-miR-21-5p	MTPN
hsa-miR-21-5p	GOLGA4
hsa-miR-21-5p	SACM1L
hsa-miR-21-5p	ATAD2B
hsa-miR-21-5p	FIGN
hsa-miR-21-5p	EPM2A
hsa-miR-21-5p	RAB6C
hsa-miR-21-5p	TSNAX
hsa-miR-21-5p	TRAPPC2
hsa-miR-21-5p	LIFR
hsa-miR-21-5p	CALD1
hsa-miR-21-5p	LYRM7
hsa-miR-21-5p	PIK3R1
hsa-miR-21-5p	RPS6KA3
hsa-miR-21-5p	ADNP
hsa-miR-21-5p	LRRC57
hsa-miR-21-5p	DUSP8
hsa-miR-21-5p	KLHL15
hsa-miR-21-5p	GXYLT2
hsa-miR-21-5p	PBRM1
hsa-miR-21-5p	SMNDC1
hsa-miR-21-5p	NCSTN
hsa-miR-21-5p	PPM1L
hsa-miR-21-5p	MMP9
[truncated: 50,557 more rows]
