# Supplementary material for: Combined analyses of RNA-sequence and Hi-C along with GWAS loci—A novel approach to dissect keloid disorder genetic mechanism
Source: PLoS Genet. 2022 Jun 16;18(6):e1010168. doi: 10.1371/journal.pgen.1010168 (PMC9202908; doi:10.1371/journal.pgen.1010168)
Supplement: S7 Table — (XLSX) [file pgen.1010168.s015.xlsx]

## Sheet: Sheet1
name	DEmiRNA-label	Average Shortest Pathlength	Betweenness Centrality	Closeness Centrality	Degree	Topological Coefficient
hsa-miR-335-5p	down	2.56016	0.279581	0.390601	2627	0.010173
hsa-miR-93-5p	down	2.78396	0.042527	0.3592	1220	0.038201
hsa-miR-17-5p	down	2.79053	0.036833	0.358355	1181	0.039606
hsa-miR-106b-5p	down	2.80495	0.030217	0.356513	1091	0.040762
hsa-miR-20a-5p	down	2.80815	0.027605	0.356106	1071	0.041119
hsa-miR-192-5p	down	2.82193	0.053773	0.354367	994	0.02138
hsa-miR-20b-5p	down	2.83283	0.014638	0.353004	917	0.045034
hsa-miR-155-5p	up	2.83651	0.057144	0.352546	904	0.022259
hsa-miR-615-3p	up	2.83763	0.055746	0.352406	893	0.019244
hsa-miR-484	up	2.83779	0.057073	0.352387	891	0.021995
hsa-miR-218-5p	down	2.84965	0.049468	0.350921	816	0.022362
hsa-miR-455-3p	up	2.85413	0.039079	0.350369	784	0.026379
hsa-miR-215-5p	down	2.86182	0.027559	0.349428	755	0.021934
hsa-miR-186-5p	down	2.8599	0.041748	0.349662	753	0.025694
hsa-miR-30a-5p	down	2.86342	0.034212	0.349232	734	0.029651
hsa-miR-106a-5p	down	2.86679	0.01076	0.348822	714	0.046638
hsa-miR-92b-3p	up	2.86967	0.029059	0.348472	709	0.031828
hsa-miR-30b-3p	down	2.874	0.022525	0.347947	667	0.031896
hsa-miR-7977	up	2.8748	0.027597	0.34785	664	0.029907
hsa-miR-21-5p	up	2.88345	0.0303	0.346807	611	0.026775
