# Supplementary material for: Combined analyses of RNA-sequence and Hi-C along with GWAS loci—A novel approach to dissect keloid disorder genetic mechanism
Source: PLoS Genet. 2022 Jun 16;18(6):e1010168. doi: 10.1371/journal.pgen.1010168 (PMC9202908; doi:10.1371/journal.pgen.1010168)
Supplement: S8 Table — (XLSX) [file pgen.1010168.s016.xlsx]

## Sheet: Sheet1
	Up-regulated	Down-regulated	Not detected
1q41	MIA3	TAF1A-AS1	AL360013.1
	QRSL1P2	TAF1A	AL592148.1
	AIDA	AL513314.2	LINC02474
	AL592148.2
	DUSP10
	AL356108.1
	HHIPL2
	AL513314.1
	LINC01705
	INC01655
	AL360013.2
	LINC02257
3q22.3	MRPS22	AC097103.2	BPESC1
	COPB2		PISRT1
	AC024933.1		PISRT1
			PRR23A
			PRR23B
			RPL7L1P7
15p21.3	PYGO1	MNS1	AC009997.1
	NEDD4	TEX9	AC012378.1
	RAB27A	MIR628	AC025272.1
	PRTG	CCPG1	CD24P2
	DNAAF4	AC084783.1	RNU6-1287P
	RFX7	AC068726.1	RN7SL568P
	PIGBOS1	AC018926.2
	PIGB	AC084782.1
	RSL24D1	AC018926.3
	C15orf65	AC084782.3
		AC011912.1
		AC084782.2
		AC018926.1
		HMGB1P33
		AC013355.1
		DNAAF4-CCPG1
