# Supplementary material for: Combined analyses of RNA-sequence and Hi-C along with GWAS loci—A novel approach to dissect keloid disorder genetic mechanism
Source: PLoS Genet. 2022 Jun 16;18(6):e1010168. doi: 10.1371/journal.pgen.1010168 (PMC9202908; doi:10.1371/journal.pgen.1010168)
Supplement: S1 Data — (XLSX) [file pgen.1010168.s017.xlsx]

## Sheet: Fig 2C. WGCNA data summary
Gene	gene.type	style	log2FoldChange	pvalue	padj	color
AATBC	lncRNA	down	-3.51474	9.07e-10	4.82e-08	yellow
AC002066.1	lncRNA	down	-3.97373	0.0108686	0.071208	blue
AC002429.2	lncRNA	down	-5.57837	0.0108021	0.070971	blue
AC002454.1	lncRNA	up	3.10933	0.0120267	0.0770129	blue
AC002511.1	lncRNA	down	-5.30325	0.027777	0.144843	yellow
AC003986.2	lncRNA	down	-7.29471	5.39e-05	0.000896041	red
AC003992.1	lncRNA	down	-6.75557	0.00011762	0.00173048	brown
AC004130.1	lncRNA	down	-2.99316	0.0231791	0.126999	blue
AC004584.3	lncRNA	down	-6.92331	1.06e-05	0.000217304	brown
AC004816.1	lncRNA	down	-6.64698	0.000294059	0.00382603	turquoise
AC004908.3	lncRNA	down	-2.57212	0.0378731	0.180589	turquoise
AC004921.1	lncRNA	down	-4.53746	0.000735548	0.00818405	yellow
AC004982.2	lncRNA	down	-3.68709	0.000228786	0.00308541	brown
AC004990.1	lncRNA	down	-6.13489	0.00213138	0.019525	brown
AC005041.3	lncRNA	down	-2.4235	0.0352393	0.171793	yellow
AC005064.1	lncRNA	down	-6.65583	0.000853682	0.00925499	blue
AC005083.1	lncRNA	down	-4.22806	0.00245264	0.02183	yellow
AC005089.1	lncRNA	down	-8.45336	1.44e-06	3.77e-05	turquoise
AC005162.2	lncRNA	down	-6.76007	0.000289974	0.0037813	turquoise
AC005162.3	lncRNA	down	-7.32258	4.54e-06	0.000104462	green
AC005291.1	lncRNA	up	6.27209	5.11e-09	2.39e-07	yellow
AC005291.2	lncRNA	up	3.99324	6.3e-05	0.00101762	yellow
AC005303.1	lncRNA	down	-7.5347	0.00135767	0.0135128	blue
AC005332.5	lncRNA	down	-2.01889	0.00661286	0.0485848	black
AC005534.1	lncRNA	down	-5.12364	0.0324258	0.162032	turquoise
AC005609.5	lncRNA	up	5.54706	0.0219228	0.121788	green
AC005722.2	lncRNA	down	-5.02835	0.0485453	0.215413	green
AC005725.1	lncRNA	down	-4.8108	0.000776023	0.00855338	turquoise
AC005753.1	lncRNA	down	-2.68946	0.00285948	0.0247911	yellow
AC005828.4	lncRNA	up	4.88616	1.2e-06	3.2e-05	blue
AC005837.1	lncRNA	down	-2.68985	0.0217831	0.121184	turquoise
AC005840.4	lncRNA	up	2.91788	0.0224373	0.12392	turquoise
AC005841.1	lncRNA	down	-4.78344	0.0100526	0.0672161	turquoise
AC005920.1	lncRNA	down	-3.1093	0.00815341	0.0572444	green
AC005944.1	lncRNA	down	-5.88792	0.0368568	0.177066	yellow
AC005972.1	lncRNA	up	6.77755	0.000468285	0.00563741	turquoise
AC005972.4	lncRNA	up	2.97845	0.0117911	0.0759	brown
AC006058.3	lncRNA	up	6.98433	0.0374609	0.179348	turquoise
AC006063.1	lncRNA	down	-5.06277	0.0108647	0.0711958	turquoise
AC006262.1	lncRNA	up	2.50063	0.0171704	0.10098	turquoise
AC006441.4	lncRNA	down	-4.04097	0.0133028	0.0832342	turquoise
AC006946.3	lncRNA	down	-3.57915	0.0202138	0.114412	turquoise
AC007009.1	lncRNA	down	-6.03465	0.0310964	0.157179	blue
AC007036.2	lncRNA	down	-4.8118	0.000235304	0.00316116	brown
AC007161.3	lncRNA	down	-5.57561	0.028102	0.145974	turquoise
AC007298.2	lncRNA	down	-6.32476	0.00267291	0.0234643	turquoise
AC007557.1	lncRNA	down	-5.71792	0.00924399	0.0630834	blue
AC007663.2	lncRNA	down	-4.90096	0.000425268	0.00521121	brown
AC007785.1	lncRNA	up	5.56363	0.000550251	0.00641941	black
AC007920.2	lncRNA	down	-2.19074	0.00292624	0.0252701	turquoise
AC007938.3	lncRNA	down	-2.02453	0.0391832	0.184778	turquoise
AC007998.4	lncRNA	down	-5.96553	0.00711973	0.0515321	blue
AC008060.1	lncRNA	up	5.96563	0.0466744	0.209222	red
AC008105.1	lncRNA	down	-4.20293	0.0010957	0.0113161	turquoise
AC008264.2	lncRNA	down	-2.42074	0.0079423	0.0561544	turquoise
AC008429.1	lncRNA	up	3.68439	0.027121	0.142502	blue
AC008440.3	lncRNA	down	-9.5141	1.51e-13	1.68e-11	turquoise
AC008759.3	lncRNA	down	-2.95082	0.00318267	0.0270192	brown
AC008760.1	lncRNA	down	-6.3025	0.0187161	0.108076	blue
AC008760.2	lncRNA	down	-8.0672	1.74e-08	7.17e-07	turquoise
AC008763.1	lncRNA	down	-7.12741	6.31e-05	0.00101814	turquoise
AC008764.6	lncRNA	down	-2.04647	0.0112959	0.0734723	turquoise
AC008870.1	lncRNA	up	20.8169	5.08e-11	3.35e-09	turquoise
AC008885.2	lncRNA	up	6.70512	0.0133586	0.0834413	brown
AC009118.3	lncRNA	down	-2.16766	0.0142508	0.0875498	green
AC009123.1	lncRNA	down	-3.83076	0.00631387	0.0469282	yellow
AC009242.1	lncRNA	down	-6.06554	0.00543778	0.0416877	turquoise
AC009407.1	lncRNA	down	-6.79969	0.000427177	0.00522496	blue
AC009498.1	lncRNA	up	6.62243	0.0154478	0.0930631	blue
AC009501.1	lncRNA	down	-8.3126	2.92e-07	8.93e-06	green
AC009549.1	lncRNA	down	-4.53311	0.00153836	0.0149385	blue
AC009754.1	lncRNA	down	-2.13674	0.0145331	0.0888333	green
AC009878.1	lncRNA	up	4.76314	0.0376651	0.180003	turquoise
AC010096.1	lncRNA	down	-6.03269	0.00411995	0.0333318	green
AC010255.1	lncRNA	up	4.40282	0.00105349	0.0109608	turquoise
AC010329.1	lncRNA	down	-7.17236	4.16e-15	5.84e-13	red
AC010503.4	lncRNA	down	-5.06389	0.000139812	0.00201228	blue
AC010530.1	lncRNA	down	-2.99465	0.0292773	0.150468	turquoise
AC010542.4	lncRNA	up	6.32002	0.0223061	0.123324	turquoise
AC010632.2	lncRNA	down	-4.23042	0.00315355	0.0268369	brown
AC010680.1	lncRNA	down	-5.69438	0.00203808	0.0188325	turquoise
AC010776.2	lncRNA	down	-6.23273	0.00156038	0.0151314	turquoise
AC010969.1	lncRNA	down	-6.86037	0.000180742	0.00252177	turquoise
AC010980.2	lncRNA	up	3.5215	0.00475366	0.0374533	turquoise
AC011352.1	lncRNA	down	-3.25896	0.00639596	0.0473979	black
AC011365.2	lncRNA	down	-5.83205	0.007035	0.0510769	brown
AC011445.1	lncRNA	up	2.66317	0.0409183	0.190201	brown
AC011466.1	lncRNA	up	6.71471	0.000265661	0.00351253	blue
AC011476.3	lncRNA	down	-5.18372	0.0270692	0.142357	blue
AC011495.3	lncRNA	down	-5.1749	0.0290356	0.149672	turquoise
AC011815.2	lncRNA	down	-3.89274	0.0155135	0.0933151	blue
AC012074.1	lncRNA	down	-2.08445	0.0463457	0.208126	turquoise
AC012087.1	lncRNA	up	5.88127	0.0482528	0.214386	turquoise
AC012360.2	lncRNA	up	2.19425	0.0416681	0.192666	turquoise
AC012511.1	lncRNA	down	-6.40924	7.85e-05	0.00122848	green
AC012629.2	lncRNA	up	5.77233	0.00994504	0.0666369	blue
AC012640.3	lncRNA	down	-5.0852	0.032751	0.163308	black
AC012640.4	lncRNA	down	-6.04679	0.00308414	0.0263805	brown
AC013553.3	lncRNA	down	-2.84578	0.0177003	0.10349	blue
AC013562.1	lncRNA	up	6.64476	0.00184131	0.0173105	brown
AC013565.1	lncRNA	up	2.78964	0.0277422	0.144705	brown
AC015689.1	lncRNA	up	6.35586	0.0031698	0.0269567	turquoise
AC015712.4	lncRNA	down	-6.64962	0.00948612	0.0642905	turquoise
AC015722.2	lncRNA	down	-6.05811	0.00168857	0.0161206	turquoise
AC015909.4	lncRNA	up	6.15552	0.00411237	0.0332858	blue
AC016590.2	lncRNA	down	-2.04831	0.000892287	0.00959078	red
AC016737.2	lncRNA	down	-5.06753	0.0362328	0.17505	brown
AC016747.4	lncRNA	down	-2.373	0.0462776	0.207953	blue
AC016831.6	lncRNA	down	-4.46606	0.0433159	0.198093	yellow
AC016885.2	lncRNA	down	-6.58487	0.00134236	0.0133984	brown
AC016907.2	lncRNA	down	-5.67082	0.00724515	0.0522252	turquoise
AC017067.1	lncRNA	down	-3.99726	0.0161301	0.0962814	turquoise
AC017076.1	lncRNA	up	5.95429	0.0146155	0.0891816	turquoise
AC018362.1	lncRNA	down	-5.56852	0.00924775	0.0630892	blue
AC018647.1	lncRNA	down	-2.35336	0.00198628	0.0184363	green
AC019197.1	lncRNA	down	-3.575	0.0245901	0.132781	blue
AC019257.1	lncRNA	down	-5.71747	0.0499783	0.219957	turquoise
AC020978.6	lncRNA	down	-4.8071	6.75e-05	0.00108029	red
AC021546.1	lncRNA	down	-6.26684	0.00106204	0.0110301	turquoise
AC022007.1	lncRNA	down	-2.13147	0.0201346	0.11413	turquoise
AC022034.2	lncRNA	down	-2.87067	5.98e-10	3.27e-08	black
AC022148.1	lncRNA	down	-5.58929	0.0121956	0.0778672	brown
AC022164.1	lncRNA	up	4.56561	0.00280844	0.0244642	red
AC022424.1	lncRNA	up	4.89329	0.0396994	0.186411	turquoise
AC022613.1	lncRNA	up	5.27322	0.00011226	0.00166348	blue
AC022762.2	lncRNA	down	-2.23469	0.000268544	0.00354264	blue
AC022784.3	lncRNA	down	-6.01287	0.00482673	0.0378716	blue
AC022893.2	lncRNA	up	3.81265	0.0254828	0.136302	turquoise
AC022915.1	lncRNA	up	6.28393	0.0240726	0.13065	turquoise
AC022915.2	lncRNA	up	6.4574	0.000811495	0.0088716	brown
AC023421.1	lncRNA	down	-4.59213	0.00366532	0.0303246	green
AC023509.2	lncRNA	down	-5.44865	0.0128599	0.0811188	turquoise
AC024257.3	lncRNA	down	-2.36223	0.000791828	0.00869994	turquoise
AC024337.2	lncRNA	down	-4.43082	0.000634914	0.00722699	turquoise
AC024361.1	lncRNA	down	-3.238	0.0134842	0.0839869	green
AC024940.1	lncRNA	down	-3.26504	0.000994362	0.0104572	turquoise
AC025154.2	lncRNA	down	-9.4106	2.33e-10	1.36e-08	turquoise
AC025219.1	lncRNA	down	-3.39762	0.0424497	0.195379	turquoise
AC025271.4	lncRNA	down	-4.76116	2.05e-06	5.19e-05	blue
AC025423.4	lncRNA	down	-4.57438	0.000381438	0.00474992	turquoise
AC025470.2	lncRNA	down	-7.48951	0.0020832	0.0191537	brown
AC026401.2	lncRNA	down	-3.33151	0.0272306	0.142928	blue
AC026464.2	lncRNA	down	-2.99871	0.0267281	0.141113	turquoise
AC026790.1	lncRNA	up	2.51346	0.00710086	0.0514364	blue
AC027288.3	lncRNA	up	2.01831	0.0304165	0.154745	turquoise
AC027808.1	lncRNA	down	-2.61699	0.0485827	0.215525	green
AC034111.1	lncRNA	down	-2.04108	0.0154467	0.0930631	green
AC034206.1	lncRNA	down	-3.9173	0.000254103	0.0033788	blue
AC036108.3	lncRNA	down	-5.12396	1.93e-05	0.000368685	turquoise
AC036176.3	lncRNA	down	-5.41043	0.0168939	0.0998012	turquoise
AC037198.2	lncRNA	up	2.05207	0.00887418	0.0611301	black
AC037459.2	lncRNA	down	-2.00939	0.026635	0.140749	turquoise
AC040174.1	lncRNA	down	-3.50948	0.0230124	0.126322	turquoise
AC044810.2	lncRNA	down	-3.99876	0.00433148	0.0347389	turquoise
AC051619.5	lncRNA	up	6.09039	0.00434688	0.0348386	turquoise
AC055854.1	lncRNA	down	-8.16489	0.0366855	0.176484	brown
AC060814.4	lncRNA	up	5.75368	0.00425327	0.0342761	brown
AC061975.7	lncRNA	down	-8.31592	6.81e-08	2.46e-06	green
AC068338.3	lncRNA	down	-2.58008	0.0307028	0.155846	turquoise
AC068587.4	lncRNA	down	-4.94402	0.0447447	0.202726	turquoise
AC068888.1	lncRNA	down	-2.6878	9.03e-09	4e-07	red
AC072022.1	lncRNA	down	-2.21978	0.00241265	0.0215802	blue
AC073115.1	lncRNA	up	6.23158	0.00254644	0.0225676	brown
AC073115.2	lncRNA	up	6.35351	0.00212761	0.0194956	green
AC073342.1	lncRNA	down	-5.52254	0.0106445	0.0701848	blue
AC073476.3	lncRNA	down	-2.22363	0.00941399	0.0638957	turquoise
AC073611.1	lncRNA	up	4.05186	4.57e-05	0.000781184	turquoise
AC074327.1	lncRNA	up	7.44905	0.00245225	0.02183	turquoise
AC078820.1	lncRNA	down	-5.81775	0.00534205	0.0410794	red
AC079328.2	lncRNA	down	-4.67147	0.000856078	0.00927237	brown
AC079779.2	lncRNA	down	-5.43714	0.01478	0.090054	yellow
AC082651.1	lncRNA	down	-5.08962	0.0357408	0.173511	turquoise
AC082651.3	lncRNA	down	-8.07349	4.27e-06	9.88e-05	turquoise
AC083843.1	lncRNA	down	-5.26512	0.0225747	0.124565	brown
AC083843.3	lncRNA	down	-2.74407	0.00074914	0.0083037	yellow
AC083906.3	lncRNA	up	5.2618	0.0433055	0.198071	turquoise
AC084859.1	lncRNA	down	-6.89686	0.0054718	0.0419028	red
AC087388.1	lncRNA	down	-3.88484	0.00181343	0.0170804	turquoise
AC087392.4	lncRNA	up	2.84319	0.0130288	0.0819501	red
AC090125.1	lncRNA	up	7.49333	7.32e-06	0.000158063	yellow
AC090152.1	lncRNA	up	2.79932	3.47e-09	1.66e-07	red
AC090236.2	lncRNA	down	-5.56946	0.0167851	0.0992964	green
AC090246.1	lncRNA	down	-5.22171	0.0262699	0.139428	turquoise
AC090337.1	lncRNA	down	-2.01649	0.040344	0.18843	turquoise
AC090579.1	lncRNA	down	-6.90949	6.91e-05	0.00110471	blue
AC090589.3	lncRNA	down	-3.67486	0.00506651	0.039331	turquoise
AC090772.3	lncRNA	down	-3.40618	0.00484789	0.0379951	turquoise
AC090844.2	lncRNA	down	-5.22102	0.006137	0.0458661	turquoise
AC091132.6	lncRNA	down	-3.00119	0.000263399	0.00348614	turquoise
AC091182.2	lncRNA	up	3.10452	0.000149202	0.00213429	turquoise
AC091544.5	lncRNA	down	-2.806	0.00756733	0.0540255	brown
AC091808.1	lncRNA	up	3.67264	0.0254377	0.136122	turquoise
AC091814.1	lncRNA	up	5.33491	0.0314476	0.15852	turquoise
AC091948.1	lncRNA	down	-2.7258	4.74e-05	0.000801894	turquoise
AC092162.2	lncRNA	up	6.78752	6.02e-05	0.000979985	turquoise
AC092164.1	lncRNA	down	-3.57413	5.98e-06	0.000132431	blue
AC092422.1	lncRNA	up	2.88219	0.0337043	0.166407	brown
AC092598.1	lncRNA	up	6.7088	0.000268947	0.00354587	blue
AC092634.3	lncRNA	down	-5.60006	0.0134649	0.0838814	blue
AC092809.4	lncRNA	down	-3.24996	0.0441146	0.200544	red
AC092894.1	lncRNA	down	-6.27683	0.0195748	0.111587	red
AC093001.1	lncRNA	down	-6.22081	0.0262958	0.139523	turquoise
AC093390.1	lncRNA	down	-6.1292	0.00278961	0.0243356	blue
AC093484.4	lncRNA	down	-8.0351	0.039785	0.186663	turquoise
AC093495.1	lncRNA	down	-6.43466	1.08e-06	2.91e-05	turquoise
AC093673.1	lncRNA	up	2.01541	8.16e-06	0.000173367	red
AC093797.1	lncRNA	up	3.93497	0.00822489	0.0576531	black
AC093895.1	lncRNA	up	22.2122	1.32e-08	5.62e-07	turquoise
AC096947.1	lncRNA	down	-2.33194	0.0458544	0.206527	blue
AC097478.1	lncRNA	down	-7.15235	9.61e-06	0.00019964	blue
AC098617.1	lncRNA	down	-3.11436	0.00650091	0.047963	brown
AC098850.4	lncRNA	down	-2.36865	0.0250877	0.134826	yellow
AC098864.1	lncRNA	up	4.59197	1.97e-13	2.15e-11	blue
AC099066.2	lncRNA	up	6.47975	9.05e-16	1.4e-13	turquoise
AC099508.1	lncRNA	down	-2.84954	0.0385308	0.182757	turquoise
AC099786.1	lncRNA	up	6.86336	0.00739374	0.0530885	brown
AC099786.2	lncRNA	up	8.9375	4.97e-09	2.33e-07	blue
AC100793.4	lncRNA	down	-3.64261	0.0033012	0.0278036	turquoise
AC103591.3	lncRNA	down	-5.50217	0.0167137	0.0990073	blue
AC103760.1	lncRNA	down	-2.15939	0.0228693	0.125673	turquoise
AC103982.1	lncRNA	up	8.60615	3.13e-09	1.52e-07	turquoise
AC104031.1	lncRNA	down	-5.34217	0.023188	0.127028	yellow
AC104041.1	lncRNA	down	-5.5773	0.0116047	0.0749843	blue
AC104051.2	lncRNA	down	-2.89648	0.0103679	0.0687746	turquoise
AC104393.1	lncRNA	down	-3.64791	0.0485983	0.215549	green
AC104695.2	lncRNA	up	2.7646	1.62e-07	5.32e-06	red
AC104958.2	lncRNA	down	-3.87227	0.0177558	0.103727	blue
AC104964.3	lncRNA	down	-2.53671	0.000215519	0.00293012	black
AC105020.1	lncRNA	down	-2.75653	3.32e-05	0.000592684	turquoise
AC105046.1	lncRNA	down	-4.00638	0.0124111	0.0790132	blue
AC105094.1	lncRNA	down	-8.00283	4.82e-07	1.4e-05	turquoise
AC105105.4	lncRNA	up	4.52792	0.0144082	0.0882849	brown
AC105233.5	lncRNA	down	-2.75934	7.16e-05	0.00113755	turquoise
AC105345.1	lncRNA	down	-2.26045	0.000500563	0.00594042	blue
AC106712.1	lncRNA	up	5.22811	0.0455099	0.20545	turquoise
AC106786.2	lncRNA	up	2.81661	0.0223647	0.123559	turquoise
AC106795.2	lncRNA	down	-6.70324	0.00835724	0.0583942	blue
AC106798.1	lncRNA	down	-4.53548	0.00230105	0.020765	turquoise
AC106897.1	lncRNA	up	2.89403	0.000266578	0.00352068	turquoise
AC107021.2	lncRNA	up	2.31326	0.000181907	0.00253199	turquoise
AC107072.1	lncRNA	up	2.73672	0.0470239	0.210212	yellow
AC107072.2	lncRNA	up	3.65825	0.000411004	0.00505178	blue
AC107294.2	lncRNA	up	2.71407	8.8e-05	0.00135643	blue
AC107294.3	lncRNA	up	2.40094	0.00617419	0.0460754	brown
AC107464.3	lncRNA	down	-5.13412	0.0297555	0.152398	blue
AC108142.1	lncRNA	up	2.85562	0.0127696	0.0806957	turquoise
AC108860.2	lncRNA	down	-7.00961	0.000504627	0.00598258	blue
AC109462.3	lncRNA	down	-6.08879	0.00269322	0.023618	brown
AC110285.2	lncRNA	down	-2.09341	0.000268991	0.00354587	green
AC110995.1	lncRNA	down	-2.09961	0.0250561	0.134717	turquoise
AC111170.2	lncRNA	down	-2.33634	0.0237565	0.129354	yellow
AC111182.1	lncRNA	down	-2.80973	0.0169999	0.100212	yellow
AC111188.1	lncRNA	up	6.5081	0.00177627	0.0167935	blue
AC112206.2	lncRNA	down	-6.93264	0.00530432	0.0408302	turquoise
AC112715.1	lncRNA	up	2.23546	0.0282231	0.146451	turquoise
AC112721.2	lncRNA	up	8.00959	7.05e-07	1.97e-05	blue
AC113383.1	lncRNA	up	3.91996	7.14e-17	1.31e-14	blue
AC114730.1	lncRNA	up	4.16884	0.0239934	0.130321	turquoise
AC116036.2	lncRNA	down	-3.85013	0.0329023	0.163737	green
AC116096.1	lncRNA	down	-3.65629	0.0393255	0.185151	turquoise
AC116345.1	lncRNA	down	-6.91675	0.00496716	0.0387138	turquoise
AC116351.1	lncRNA	down	-3.70641	0.0276173	0.144246	blue
AC119427.1	lncRNA	down	-5.72903	0.0487412	0.215841	brown
AC120498.6	lncRNA	down	-5.9387	0.0335142	0.165935	turquoise
AC121757.1	lncRNA	down	-6.06855	0.00316993	0.0269567	turquoise
AC123912.4	lncRNA	down	-6.30179	0.000778379	0.00856929	green
AC124319.2	lncRNA	down	-2.02925	0.00164348	0.0157588	turquoise
AC126177.8	lncRNA	down	-4.50797	0.0173019	0.101634	yellow
AC126773.4	lncRNA	down	-6.60329	0.000238078	0.00319232	brown
AC127024.6	lncRNA	down	-3.46622	0.00472921	0.0373065	turquoise
AC128688.2	lncRNA	down	-2.6713	0.00859549	0.0597141	blue
AC129492.1	lncRNA	down	-5.1179	0.0326899	0.163143	black
AC131254.1	lncRNA	up	7.28745	0.00270632	0.0237193	blue
AC132217.1	lncRNA	up	4.23389	4.18e-11	2.82e-09	green
AC132938.1	lncRNA	down	-5.62454	0.0129026	0.0813021	red
AC134312.1	lncRNA	down	-6.673	0.000128472	0.00186977	blue
AC134312.4	lncRNA	down	-5.85031	0.0386944	0.183162	brown
AC134312.5	lncRNA	up	5.20573	1.91e-28	1.59e-25	yellow
AC136475.5	lncRNA	down	-5.52532	0.0107274	0.070599	turquoise
AC137630.4	lncRNA	down	-3.55421	0.0045374	0.0361263	brown
AC137932.2	lncRNA	up	5.34658	0.03151	0.15868	blue
AC137936.1	lncRNA	down	-6.30124	0.000589314	0.00679216	brown
AC138150.2	lncRNA	down	-6.92962	0.000152763	0.00217461	turquoise
AC138305.1	lncRNA	down	-3.17624	0.0152707	0.0922653	yellow
AC139099.2	lncRNA	down	-2.74947	0.00648615	0.0479145	red
AC139749.1	lncRNA	down	-6.0575	0.00312367	0.026629	blue
AC139769.2	lncRNA	down	-8.16929	0.0365842	0.176166	turquoise
AC145625.1	lncRNA	down	-4.9824	6.67e-05	0.00106999	yellow
AC156455.1	lncRNA	up	2.21513	0.00293318	0.0253143	brown
AC226118.1	lncRNA	down	-4.19135	0.00221375	0.0201117	turquoise
AC239798.2	lncRNA	up	6.38377	0.00120605	0.0122818	turquoise
AC239800.2	lncRNA	down	-2.71926	0.0309287	0.156625	green
AC239800.3	lncRNA	down	-21.4258	1.01e-11	7.73e-10	turquoise
AC244100.2	lncRNA	down	-5.91727	0.0059824	0.0450077	yellow
AC244197.2	lncRNA	down	-2.57252	0.0492989	0.217765	turquoise
AC245041.1	lncRNA	down	-7.51633	2.99e-05	0.000542188	blue
AC245041.2	lncRNA	down	-4.56946	0.000726126	0.0081109	blue
AC245128.3	lncRNA	down	-6.71784	0.00906995	0.0621858	turquoise
AC253576.2	lncRNA	down	-5.78767	0.0133065	0.0832342	red
ACTA2-AS1	lncRNA	down	-2.81269	0.015434	0.0930278	yellow
ADAMTS9-AS1	lncRNA	down	-5.38953	0.000236792	0.00317629	brown
AF015262.1	lncRNA	up	6.79896	0.0126206	0.0799701	blue
AF064860.2	lncRNA	down	-6.10324	0.0257835	0.137594	blue
AF106564.1	lncRNA	up	8.50106	1.32e-07	4.46e-06	green
AF131215.4	lncRNA	down	-2.6988	0.000491456	0.00585213	brown
AF131215.6	lncRNA	down	-3.24554	1.96e-08	7.97e-07	black
AGAP11	lncRNA	down	-3.22245	2.3e-16	3.89e-14	turquoise
AGAP2-AS1	lncRNA	up	2.47239	1.74e-13	1.92e-11	yellow
AL008582.1	lncRNA	down	-4.98512	0.0132817	0.0831535	yellow
AL008638.1	lncRNA	up	6.23544	0.0261354	0.138967	turquoise
AL021328.1	lncRNA	down	-5.36332	0.0176804	0.10339	brown
AL021391.1	lncRNA	down	-6.36239	0.00073941	0.0082166	blue
AL021395.1	lncRNA	down	-5.768	0.00747181	0.0535505	yellow
AL021578.1	lncRNA	down	-2.44899	0.0225947	0.124614	green
AL022323.1	lncRNA	down	-5.36122	0.0265447	0.140399	black
AL022476.1	lncRNA	down	-5.27327	0.0318747	0.159915	blue
AL023284.4	lncRNA	down	-6.55411	0.0014567	0.0143037	turquoise
AL023583.1	lncRNA	down	-5.18526	0.0376283	0.179941	turquoise
AL023803.1	lncRNA	up	4.38363	0.0440134	0.200291	turquoise
AL024508.2	lncRNA	down	-6.0976	0.00142368	0.0140301	turquoise
AL031008.1	lncRNA	down	-4.45295	0.00810824	0.0569947	turquoise
AL031320.2	lncRNA	down	-3.2011	0.00892803	0.0614387	green
AL031590.1	lncRNA	down	-6.42362	0.00040221	0.00496805	blue
AL031599.1	lncRNA	down	-7.0199	8.87e-05	0.00136322	turquoise
AL031666.1	lncRNA	down	-3.52941	0.0277393	0.144705	turquoise
AL031666.2	lncRNA	down	-2.26575	0.0456888	0.205966	turquoise
AL031768.1	lncRNA	down	-5.36205	0.000181154	0.00252551	blue
AL034346.1	lncRNA	up	6.96862	0.000510228	0.00602998	red
AL034417.2	lncRNA	down	-5.99316	0.00426996	0.0343712	blue
AL035661.1	lncRNA	down	-5.49861	1.85e-06	4.73e-05	red
AL035706.1	lncRNA	up	8.39673	0.0316939	0.159213	green
AL049544.1	lncRNA	up	8.60179	0.0277464	0.144705	turquoise
AL049555.1	lncRNA	down	-5.87828	0.00273689	0.0239411	red
AL049838.1	lncRNA	up	2.40779	2.33e-07	7.31e-06	blue
AL078645.1	lncRNA	down	-2.62753	0.0086821	0.06009	brown
AL079343.1	lncRNA	down	-4.3137	1.57e-07	5.18e-06	brown
AL109613.1	lncRNA	down	-5.86108	0.0453648	0.204953	yellow
AL109659.2	lncRNA	down	-3.05682	0.000123	0.00180133	green
AL109924.2	lncRNA	up	8.72436	1.65e-09	8.41e-08	turquoise
AL117329.1	lncRNA	down	-6.00967	0.00431803	0.0346548	yellow
AL117350.1	lncRNA	down	-6.44576	0.000476293	0.00569765	turquoise
AL121672.1	lncRNA	down	-5.94532	0.00266064	0.023379	brown
AL121721.1	lncRNA	down	-6.02072	0.00430865	0.0345953	turquoise
AL121790.1	lncRNA	down	-5.24174	3.28e-05	0.000586063	brown
AL121839.2	lncRNA	down	-4.06507	4.47e-05	0.000767505	yellow
AL121894.1	lncRNA	down	-5.79186	0.00552642	0.0422289	blue
AL121983.1	lncRNA	down	-5.63114	0.00823618	0.0577091	brown
AL122008.3	lncRNA	down	-6.44932	0.000701095	0.0078756	green
AL122019.1	lncRNA	up	21.2263	2.71e-12	2.3e-10	turquoise
AL132655.2	lncRNA	up	5.43068	0.0279582	0.145464	turquoise
AL132780.1	lncRNA	up	2.96759	0.0242033	0.131177	turquoise
AL132989.1	lncRNA	down	-2.14466	0.0153133	0.0924435	blue
AL136038.3	lncRNA	down	-2.90178	0.00962578	0.064919	green
AL136040.1	lncRNA	down	-6.77771	0.000399382	0.00494007	green
AL136141.1	lncRNA	up	6.35001	0.0033028	0.0278104	turquoise
AL136366.1	lncRNA	down	-4.45779	1.33e-06	3.51e-05	yellow
AL136369.2	lncRNA	down	-5.93002	0.00487776	0.0381526	turquoise
AL136982.6	lncRNA	down	-5.07643	3.19e-05	0.000571625	turquoise
AL136985.3	lncRNA	down	-3.45942	0.0034058	0.0284864	brown
AL138689.1	lncRNA	down	-3.11305	0.0136888	0.0848844	turquoise
AL139099.1	lncRNA	down	-3.63813	0.00463333	0.0367069	blue
AL139118.1	lncRNA	down	-5.07252	0.0371922	0.178278	green
AL139147.1	lncRNA	up	4.88706	0.00010018	0.00151322	green
AL139220.2	lncRNA	up	5.35642	1.9e-11	1.37e-09	turquoise
AL139300.2	lncRNA	down	-6.40164	0.000383586	0.00476821	turquoise
AL139393.2	lncRNA	up	2.44635	1.23e-05	0.00024588	turquoise
AL139423.1	lncRNA	down	-6.87653	0.000160007	0.00226579	blue
AL157702.2	lncRNA	up	8.22169	5.66e-07	1.62e-05	turquoise
AL157832.3	lncRNA	down	-4.24847	0.046469	0.20844	turquoise
AL158071.4	lncRNA	down	-3.40534	0.00122933	0.0124616	blue
AL158151.1	lncRNA	up	2.41755	0.00358467	0.0298049	yellow
AL158847.1	lncRNA	down	-6.14472	0.00379848	0.0311838	green
AL160290.2	lncRNA	down	-5.18169	0.0313969	0.15831	yellow
AL161457.1	lncRNA	down	-2.35368	0.0151787	0.0918519	green
AL161937.2	lncRNA	up	7.58995	6.9e-06	0.00014999	blue
AL162258.1	lncRNA	up	2.32643	0.0375999	0.179848	turquoise
AL162274.2	lncRNA	down	-2.75534	0.046581	0.208862	turquoise
AL162414.1	lncRNA	down	-6.19362	0.00230749	0.0208071	yellow
AL162457.2	lncRNA	up	2.68511	0.0360282	0.174302	red
AL162595.1	lncRNA	up	2.51476	0.0374805	0.179375	turquoise
AL162727.1	lncRNA	up	7.30611	0.00330562	0.0278245	turquoise
AL353150.1	lncRNA	down	-2.67308	0.0126977	0.0803569	brown
AL353746.1	lncRNA	up	5.7541	7.4e-05	0.00116885	turquoise
AL354732.1	lncRNA	up	2.59176	1.02e-05	0.000209959	brown
AL354836.1	lncRNA	down	-4.23834	0.0103643	0.068764	red
AL355385.1	lncRNA	up	5.7016	0.0133041	0.0832342	turquoise
AL355596.1	lncRNA	down	-7.69509	0.000724414	0.00809867	turquoise
AL355816.2	lncRNA	down	-2.265	0.00483047	0.037884	black
AL356215.1	lncRNA	down	-3.69561	0.0133318	0.0833034	brown
AL356234.2	lncRNA	up	6.8346	0.00803256	0.056648	red
AL356275.1	lncRNA	down	-2.16764	1.94e-08	7.88e-07	green
AL356417.2	lncRNA	up	7.37668	4.13e-15	5.82e-13	blue
AL357033.1	lncRNA	down	-6.12393	0.00127579	0.0128842	turquoise
AL357078.3	lncRNA	down	-4.50598	0.000747876	0.00829492	blue
AL357507.1	lncRNA	down	-6.31358	0.0013063	0.0131243	turquoise
AL357992.1	lncRNA	up	5.89536	0.00712709	0.0515536	blue
AL359317.1	lncRNA	down	-5.49016	0.0145606	0.0889086	turquoise
AL359317.2	lncRNA	down	-6.13751	0.00311312	0.0265507	blue
AL359643.2	lncRNA	down	-2.17724	9.83e-05	0.00148975	green
AL359644.1	lncRNA	down	-5.13072	0.0365651	0.176099	turquoise
AL359715.2	lncRNA	up	2.11586	0.000203707	0.00279006	red
AL359715.3	lncRNA	up	2.2077	2e-05	0.000380076	turquoise
AL359764.1	lncRNA	down	-3.95342	0.030077	0.15358	yellow
AL360004.1	lncRNA	up	3.23689	0.0446462	0.20241	turquoise
AL360091.1	lncRNA	down	-2.71945	0.0488835	0.216312	yellow
AL365259.1	lncRNA	up	3.04033	0.0385308	0.182757	blue
AL365356.3	lncRNA	down	-4.1001	0.00236901	0.0212472	turquoise
AL390036.1	lncRNA	down	-2.07748	0.0292349	0.150302	red
AL390195.2	lncRNA	down	-2.1509	0.000557793	0.006488	blue
AL391597.1	lncRNA	down	-2.01279	0.0384829	0.182694	turquoise
AL392046.2	lncRNA	down	-7.48302	1.88e-06	4.81e-05	brown
AL392089.1	lncRNA	down	-5.48631	0.0136044	0.0845848	turquoise
AL445250.1	lncRNA	up	2.34143	0.0411291	0.190852	turquoise
AL445309.1	lncRNA	down	-2.57113	0.0382159	0.181804	turquoise
AL445426.1	lncRNA	down	-4.6961	2.14e-07	6.79e-06	brown
AL445493.3	lncRNA	up	4.06977	0.0183084	0.106196	green
AL450344.3	lncRNA	down	-4.34365	0.0397163	0.18644	turquoise
AL450990.1	lncRNA	down	-6.35377	0.00126228	0.0127661	turquoise
AL450992.2	lncRNA	down	-3.58574	0.000407776	0.00502089	turquoise
AL451050.2	lncRNA	down	-5.69447	0.0134461	0.0838187	turquoise
AL451085.1	lncRNA	down	-5.46955	0.0139753	0.0861894	turquoise
AL512274.1	lncRNA	down	-9.35604	7.85e-13	7.55e-11	blue
AL512343.2	lncRNA	down	-3.70059	0.0356186	0.173132	green
AL512488.1	lncRNA	down	-2.56927	0.0486697	0.215584	turquoise
AL512638.2	lncRNA	down	-7.40035	0.00219898	0.0199982	green
AL513283.1	lncRNA	up	2.99889	0.00178631	0.0168702	brown
AL583722.1	lncRNA	down	-5.60882	0.0083512	0.0583753	turquoise
AL589684.1	lncRNA	up	6.79144	0.00977723	0.065688	black
AL589843.1	lncRNA	down	-3.94591	0.00157831	0.0152631	brown
AL589935.1	lncRNA	down	-3.65013	8.52e-06	0.000179515	turquoise
AL590096.1	lncRNA	down	-5.23094	0.0272233	0.142911	turquoise
AL591222.1	lncRNA	up	4.23736	0.00363863	0.0301736	black
AL592166.1	lncRNA	up	6.46595	0.00118271	0.0120797	turquoise
AL592211.1	lncRNA	down	-4.68654	0.0248559	0.133969	red
AL596330.1	lncRNA	down	-8.56572	1.68e-08	6.95e-07	yellow
AL603840.1	lncRNA	down	-5.8062	4.89e-11	3.24e-09	black
AL645608.3	lncRNA	up	4.49369	0.00647441	0.0478438	turquoise
AL662884.1	lncRNA	up	4.89306	0.00257023	0.022744	green
AL669970.2	lncRNA	up	5.3414	0.0317543	0.159425	yellow
AL683807.1	lncRNA	up	4.35061	0.0040992	0.0332099	red
AL732292.2	lncRNA	down	-5.8039	0.00440749	0.0352359	turquoise
AL732437.1	lncRNA	down	-6.48361	0.0125644	0.079686	yellow
AL807742.1	lncRNA	down	-6.21854	0.0199469	0.11334	turquoise
ALDH1L1-AS2	lncRNA	down	-6.94179	0.00664972	0.0487433	turquoise
ANO1-AS2	lncRNA	up	6.11935	0.0339684	0.167405	red
AP000320.1	lncRNA	up	5.61128	0.0211775	0.118586	turquoise
AP000640.2	lncRNA	down	-3.71111	0.0256584	0.137116	turquoise
AP000688.1	lncRNA	down	-5.42909	0.0149583	0.0908021	turquoise
AP000688.2	lncRNA	down	-6.05771	0.00165033	0.0158158	turquoise
AP000695.1	lncRNA	up	2.48624	0.000547729	0.00639854	turquoise
AP000695.2	lncRNA	up	3.03954	5.16e-08	1.9e-06	green
AP000755.1	lncRNA	down	-5.90452	0.0114362	0.0741717	turquoise
AP000757.1	lncRNA	down	-9.80949	3.85e-12	3.17e-10	yellow
AP000802.1	lncRNA	up	20.5276	5.48e-11	3.59e-09	turquoise
AP000842.2	lncRNA	down	-6.20221	0.0261693	0.139041	blue
AP000851.1	lncRNA	down	-5.53075	0.011202	0.0729699	red
AP000851.2	lncRNA	down	-5.84454	0.0411454	0.190902	blue
AP000977.1	lncRNA	down	-5.81747	0.0420913	0.194137	blue
AP001107.8	lncRNA	down	-5.4525	0.0179373	0.10451	red
AP001189.1	lncRNA	down	-5.86775	0.0114689	0.0743224	turquoise
AP001207.3	lncRNA	down	-6.09059	0.0335067	0.165922	turquoise
AP001330.5	lncRNA	up	2.00311	0.00152446	0.014834	red
AP001453.2	lncRNA	up	3.30019	9.12e-08	3.18e-06	green
AP001528.2	lncRNA	down	-3.12105	8.86e-07	2.44e-05	turquoise
AP001574.1	lncRNA	down	-5.93653	0.00384864	0.0314925	turquoise
AP001627.1	lncRNA	down	-7.87838	5.08e-05	0.000850644	red
AP001922.3	lncRNA	down	-7.54757	0.000114346	0.00169082	blue
AP002754.1	lncRNA	down	-6.70985	0.000119182	0.00175053	turquoise
AP002761.4	lncRNA	down	-3.04824	8.97e-08	3.14e-06	red
AP002770.1	lncRNA	up	2.36867	0.00952642	0.0644358	yellow
AP002986.1	lncRNA	down	-6.1461	0.023821	0.129545	turquoise
AP003117.1	lncRNA	down	-2.1352	0.000744206	0.00826206	turquoise
AP003351.1	lncRNA	up	8.16367	0.000246981	0.00329283	blue
AP003419.2	lncRNA	up	2.73687	0.0264287	0.140059	blue
AP003481.1	lncRNA	up	7.12993	0.00690626	0.0502982	blue
AP003501.2	lncRNA	down	-6.3551	0.000829185	0.00903405	red
AP004609.1	lncRNA	up	4.14475	0.0486185	0.215549	turquoise
AP005205.2	lncRNA	up	4.24421	0.000131466	0.00190623	red
AP005230.1	lncRNA	up	6.86322	0.0441454	0.20058	turquoise
AP005233.2	lncRNA	down	-5.73442	0.0069986	0.0508336	brown
AP005482.1	lncRNA	down	-5.01683	0.038737	0.183314	turquoise
AP006284.1	lncRNA	down	-6.45456	0.000792139	0.00870063	brown
APCDD1L-AS1	lncRNA	up	4.02239	5.71e-05	0.000941176	brown
ARHGEF26-AS1	lncRNA	down	-3.37458	0.0309555	0.156693	brown
B3GALT5-AS1	lncRNA	down	-2.58022	0.0356302	0.173146	turquoise
BBOX1-AS1	lncRNA	up	5.8505	2.78e-06	6.74e-05	turquoise
BLACAT1	lncRNA	down	-6.42006	0.000864934	0.00935963	yellow
BX088651.4	lncRNA	down	-2.34936	0.000603867	0.00692297	green
BX322234.1	lncRNA	down	-3.25221	0.0310024	0.156855	brown
BX323046.1	lncRNA	down	-2.5624	0.00477358	0.037589	turquoise
BX324167.2	lncRNA	down	-2.78732	0.0139636	0.0861472	black
C15orf59-AS1	lncRNA	down	-5.88955	0.00523887	0.04049	yellow
C5orf66	lncRNA	up	2.92708	0.0400046	0.187443	yellow
CA3-AS1	lncRNA	down	-6.34671	0.00244706	0.0218024	turquoise
CACNA1G-AS1	lncRNA	up	4.42119	2.19e-05	0.000411248	turquoise
CADM3-AS1	lncRNA	down	-3.23768	3.99e-05	0.000694189	turquoise
CALML3-AS1	lncRNA	down	-8.49237	1.09e-08	4.73e-07	turquoise
CDKN2B-AS1	lncRNA	up	2.62936	0.000109809	0.00163267	blue
CERS3-AS1	lncRNA	down	-5.96079	0.0352063	0.171783	black
CFLAR-AS1	lncRNA	up	6.33264	0.00137323	0.013629	turquoise
CHL1-AS2	lncRNA	down	-7.2471	1.42e-05	0.000280917	turquoise
CIRBP-AS1	lncRNA	up	2.85242	0.0112572	0.0732618	green
CLDN10-AS1	lncRNA	down	-8.68164	2e-08	8.11e-07	brown
CPEB1-AS1	lncRNA	down	-3.50091	0.00177437	0.0167891	turquoise
CU634019.4	lncRNA	up	6.24457	0.0260315	0.138624	yellow
CU634019.6	lncRNA	up	2.19571	0.0167409	0.0991183	turquoise
CU639417.3	lncRNA	up	4.83229	0.00603137	0.0452501	red
CYP17A1-AS1	lncRNA	down	-3.49651	0.0370728	0.177884	yellow
CYTOR	lncRNA	up	2.35095	5.44e-07	1.56e-05	blue
DACT3-AS1	lncRNA	up	3.01949	0.0307488	0.156023	brown
DGUOK-AS1	lncRNA	down	-4.85729	0.000271985	0.00357863	yellow
DLEU7-AS1	lncRNA	up	3.58085	0.0330386	0.164253	turquoise
DLG1-AS1	lncRNA	up	5.42516	0.0256428	0.137053	turquoise
DNAAF4-CCPG1	lncRNA	down	-22.4241	9.57e-09	4.2e-07	turquoise
DNM3OS	lncRNA	up	2.21898	6.44e-07	1.82e-05	red
DRAIC	lncRNA	down	-4.68137	2.08e-07	6.61e-06	turquoise
DSG1-AS1	lncRNA	up	10.3092	0.00832816	0.0582374	blue
ELF3-AS1	lncRNA	down	-5.37606	0.0162521	0.096886	brown
ESRG	lncRNA	down	-3.86767	0.012563	0.079686	blue
FAM138B	lncRNA	down	-6.34333	0.00122549	0.0124298	turquoise
FAM201A	lncRNA	down	-4.98865	0.0464688	0.20844	turquoise
FAM225A	lncRNA	up	2.09332	0.00194027	0.018057	green
FAM225B	lncRNA	up	2.20073	0.00034754	0.00439483	brown
FAM41C	lncRNA	down	-5.76239	0.00911494	0.0624455	turquoise
FAM85B	lncRNA	down	-2.5376	0.0083539	0.0583825	red
FAM95B1	lncRNA	down	-2.8813	0.0246409	0.132961	turquoise
FENDRR	lncRNA	up	5.96533	0.00861732	0.0597949	turquoise
FGF13-AS1	lncRNA	down	-4.50262	0.0497292	0.219088	turquoise
FGF14-IT1	lncRNA	down	-5.67073	2.46e-06	6.11e-05	blue
FNDC1-IT1	lncRNA	up	4.48396	0.000164605	0.00231873	blue
FP236383.2	lncRNA	down	-6.33565	1.21e-05	0.000243999	brown
FP236383.3	lncRNA	down	-6.45728	6.73e-06	0.000146869	blue
FP325330.3	lncRNA	down	-6.37723	0.0154728	0.0931821	brown
FP671120.3	lncRNA	down	-5.83862	0.000163938	0.00231213	brown
FP671120.4	lncRNA	down	-4.87548	0.00974242	0.0655043	turquoise
FUT8-AS1	lncRNA	up	2.14632	5.78e-05	0.000950012	turquoise
GPRC5D-AS1	lncRNA	down	-2.67152	1.21e-05	0.000243116	turquoise
GRK5-IT1	lncRNA	down	-2.1415	0.010073	0.067327	turquoise
GSN-AS1	lncRNA	down	-6.93951	3.68e-05	0.000648889	red
H19	lncRNA	up	3.05263	0.000144837	0.00207694	blue
HAGLROS	lncRNA	up	5.618	8.82e-06	0.000185236	turquoise
HCG22	lncRNA	down	-4.14728	0.0132162	0.0828418	brown
HCG27	lncRNA	down	-2.22126	0.0172481	0.101352	yellow
HID1-AS1	lncRNA	down	-2.22538	0.0135652	0.0844014	brown
HIPK1-AS1	lncRNA	down	-2.13994	0.0037242	0.030701	yellow
HOTAIR	lncRNA	down	-4.80142	1.27e-08	5.43e-07	turquoise
HOXA11-AS	lncRNA	up	2.87199	0.00138687	0.0137566	turquoise
HOXC13-AS	lncRNA	down	-8.0777	2.55e-08	1.01e-06	turquoise
IGF2-AS	lncRNA	up	4.8654	5.15e-13	5.16e-11	turquoise
IGFL2-AS1	lncRNA	down	-6.30007	0.0179113	0.104427	turquoise
KCNK15-AS1	lncRNA	down	-2.78483	0.00610346	0.0456641	brown
KF459542.1	lncRNA	down	-2.06201	0.0413163	0.191417	red
LDLRAD4-AS1	lncRNA	down	-6.60605	0.000717063	0.0080344	yellow
LEF1-AS1	lncRNA	up	2.50461	0.000670802	0.00759118	turquoise
LGALS8-AS1	lncRNA	down	-6.23006	0.00203685	0.0188262	black
LIMD1-AS1	lncRNA	down	-3.62141	0.0361838	0.174838	blue
LINC00173	lncRNA	down	-3.51948	0.0151383	0.0916548	blue
LINC00242	lncRNA	up	3.09162	0.00794087	0.0561544	blue
LINC00327	lncRNA	up	2.13224	0.000183778	0.002556	blue
LINC00365	lncRNA	down	-5.1804	0.0293892	0.150985	turquoise
LINC00477	lncRNA	down	-5.47794	0.0127601	0.0806645	turquoise
LINC00482	lncRNA	down	-3.64761	0.0251902	0.135128	green
LINC00504	lncRNA	down	-2.01547	0.000542709	0.0063483	turquoise
LINC00511	lncRNA	up	2.14274	1.18e-06	3.16e-05	turquoise
LINC00513	lncRNA	down	-5.82809	0.0494197	0.218126	blue
LINC00517	lncRNA	down	-3.00576	0.00819208	0.0574575	blue
LINC00547	lncRNA	up	6.72571	0.0119139	0.0764997	red
LINC00562	lncRNA	down	-2.8682	0.012192	0.0778586	blue
LINC00595	lncRNA	up	2.99075	1.23e-05	0.00024588	brown
LINC00598	lncRNA	down	-2.29752	0.00559185	0.0426453	turquoise
LINC00601	lncRNA	up	2.88987	0.0223027	0.123324	brown
LINC00618	lncRNA	down	-5.84831	0.0408865	0.190131	turquoise
LINC00626	lncRNA	up	9.4101	8.27e-11	5.28e-09	blue
LINC00636	lncRNA	down	-4.24061	0.00718176	0.0518315	blue
LINC00648	lncRNA	down	-7.00203	0.00020036	0.0027582	yellow
LINC00649	lncRNA	down	-2.03618	0.00452124	0.036014	turquoise
LINC00670	lncRNA	down	-3.89365	0.026066	0.138717	turquoise
LINC00671	lncRNA	down	-6.93419	5.89e-05	0.0009644	brown
LINC00689	lncRNA	down	-6.15628	0.00244107	0.0217601	black
LINC00861	lncRNA	down	-3.48115	0.00114863	0.0117968	brown
LINC00870	lncRNA	up	6.85674	0.000799671	0.00875871	blue
LINC00885	lncRNA	down	-7.47344	7.37e-05	0.00116482	yellow
LINC00887	lncRNA	down	-3.48336	0.00240322	0.0215211	turquoise
LINC00891	lncRNA	down	-2.23717	0.00336372	0.0282151	black
LINC00908	lncRNA	down	-4.69391	0.00169532	0.016163	turquoise
LINC00922	lncRNA	up	5.17679	7.31e-05	0.00115722	blue
LINC00923	lncRNA	down	-3.2965	0.00708906	0.0513843	turquoise
LINC00924	lncRNA	down	-3.02904	3.38e-07	1.02e-05	turquoise
LINC00957	lncRNA	down	-2.14629	5.05e-05	0.000846011	turquoise
LINC00958	lncRNA	down	-8.41617	1.94e-09	9.78e-08	brown
LINC00964	lncRNA	down	-7.47798	5.5e-06	0.000123459	yellow
LINC00968	lncRNA	down	-2.76118	2.44e-06	6.06e-05	red
LINC00992	lncRNA	down	-6.95177	7.17e-05	0.00113802	brown
LINC01048	lncRNA	up	4.70353	0.0236005	0.128664	blue
LINC01060	lncRNA	up	3.63082	0.00018068	0.00252177	blue
LINC01091	lncRNA	down	-4.06952	4.2e-18	9.71e-16	black
LINC01094	lncRNA	up	2.47829	0.0003104	0.00399192	red
LINC01124	lncRNA	down	-4.86116	0.000278626	0.00365777	turquoise
LINC01133	lncRNA	down	-6.51886	0.000721746	0.00807657	turquoise
LINC01140	lncRNA	down	-3.14987	3.15e-13	3.33e-11	turquoise
LINC01141	lncRNA	up	6.39644	0.00160145	0.0154302	turquoise
LINC01176	lncRNA	down	-2.10624	0.0124307	0.0790948	turquoise
LINC01230	lncRNA	down	-4.01724	0.0145466	0.0888697	turquoise
LINC01239	lncRNA	down	-3.03312	0.000426222	0.0052169	blue
LINC01260	lncRNA	down	-3.68943	2.01e-05	0.000382203	green
LINC01315	lncRNA	down	-2.53394	4.31e-09	2.05e-07	yellow
LINC01358	lncRNA	down	-2.15917	0.00433049	0.0347389	turquoise
LINC01359	lncRNA	down	-2.17902	9.75e-05	0.00147965	turquoise
LINC01366	lncRNA	down	-6.56319	0.000470823	0.00566183	brown
LINC01412	lncRNA	down	-5.83157	0.00689695	0.0502617	yellow
LINC01426	lncRNA	up	2.6429	0.00328076	0.027679	brown
LINC01429	lncRNA	up	10.0869	1.22e-14	1.57e-12	blue
LINC01484	lncRNA	down	-6.54542	0.0114067	0.0740559	turquoise
LINC01485	lncRNA	down	-6.89488	0.0101076	0.06752	red
LINC01503	lncRNA	up	2.74619	1.42e-07	4.74e-06	turquoise
LINC01505	lncRNA	up	3.989	3.44e-08	1.31e-06	turquoise
LINC01506	lncRNA	down	-5.60988	0.0104008	0.0689406	red
LINC01522	lncRNA	up	7.69986	9.98e-07	2.71e-05	turquoise
LINC01532	lncRNA	down	-7.55798	1.84e-06	4.72e-05	turquoise
LINC01550	lncRNA	down	-3.786	1.2e-18	3.07e-16	brown
LINC01554	lncRNA	down	-3.3255	0.005716	0.043366	turquoise
LINC01558	lncRNA	down	-2.33861	0.000795762	0.008723	green
LINC01561	lncRNA	up	2.91267	1.14e-05	0.000231264	brown
LINC01583	lncRNA	up	9.64719	3.99e-10	2.26e-08	turquoise
LINC01605	lncRNA	up	4.71787	4.45e-12	3.63e-10	blue
LINC01614	lncRNA	up	8.49377	4.49e-36	6.57e-33	red
LINC01615	lncRNA	up	3.03583	1.11e-07	3.8e-06	blue
LINC01638	lncRNA	up	3.27798	1.08e-09	5.66e-08	turquoise
LINC01655	lncRNA	up	4.81559	0.00453247	0.0360953	turquoise
LINC01671	lncRNA	down	-5.77057	0.00661181	0.0485848	red
LINC01697	lncRNA	down	-8.78598	4.77e-07	1.39e-05	turquoise
LINC01698	lncRNA	down	-6.11511	0.025341	0.135771	yellow
LINC01705	lncRNA	up	4.70506	0.000512145	0.00604314	yellow
LINC01711	lncRNA	up	5.70726	1.26e-08	5.42e-07	brown
LINC01762	lncRNA	down	-5.11272	0.0342399	0.168365	blue
LINC01783	lncRNA	down	-6.11636	0.00943122	0.0639879	turquoise
LINC01788	lncRNA	up	10.0934	1.24e-14	1.58e-12	blue
LINC01805	lncRNA	down	-7.7226	6.15e-06	0.000135517	yellow
LINC01806	lncRNA	down	-3.12099	0.00383672	0.0314315	blue
LINC01839	lncRNA	down	-7.06829	0.00437948	0.0350598	blue
LINC01886	lncRNA	down	-5.53411	2.49e-06	6.18e-05	turquoise
LINC01909	lncRNA	down	-2.25914	0.0382917	0.182041	turquoise
LINC01914	lncRNA	up	2.13115	0.0181114	0.10531	turquoise
LINC01918	lncRNA	up	2.39915	0.0333745	0.165454	blue
LINC01929	lncRNA	up	7.8073	1.23e-06	3.25e-05	turquoise
LINC01956	lncRNA	down	-3.55949	0.00088714	0.00955574	yellow
LINC01985	lncRNA	down	-2.94023	0.0267913	0.141341	blue
LINC02018	lncRNA	down	-2.54654	0.00706236	0.0512331	turquoise
LINC02030	lncRNA	down	-6.58239	0.010493	0.0694836	blue
LINC02036	lncRNA	down	-6.24857	0.00271866	0.0238114	brown
LINC02062	lncRNA	down	-5.59273	0.0203067	0.11481	yellow
LINC02066	lncRNA	down	-6.84589	0.000354631	0.00447	blue
LINC02085	lncRNA	up	7.31443	1.16e-05	0.000235567	turquoise
LINC02126	lncRNA	up	6.35408	5.76e-07	1.64e-05	brown
LINC02145	lncRNA	down	-7.12924	5.08e-05	0.000850644	turquoise
LINC02185	lncRNA	down	-3.20052	2.32e-06	5.81e-05	blue
LINC02188	lncRNA	down	-9.8385	8.71e-13	8.34e-11	turquoise
LINC02198	lncRNA	down	-5.3475	0.0186053	0.107631	brown
LINC02201	lncRNA	up	4.99276	0.000591455	0.00680441	turquoise
LINC02204	lncRNA	down	-4.38073	0.00535971	0.0411881	red
LINC02237	lncRNA	down	-7.07807	0.00519348	0.0401745	brown
LINC02254	lncRNA	down	-7.04585	1.61e-05	0.000315021	brown
LINC02257	lncRNA	up	8.82522	1.24e-08	5.34e-07	brown
LINC02289	lncRNA	down	-7.4193	5.36e-05	0.000891583	green
LINC02296	lncRNA	up	5.99259	0.0402626	0.18815	turquoise
LINC02298	lncRNA	up	3.09585	0.012177	0.077793	green
LINC02343	lncRNA	down	-5.665	0.0196402	0.111861	turquoise
LINC02351	lncRNA	down	-5.77335	0.010208	0.0680224	turquoise
LINC02352	lncRNA	down	-2.38014	0.00252558	0.022394	turquoise
LINC02361	lncRNA	down	-3.52805	0.0140009	0.0863169	brown
LINC02362	lncRNA	down	-3.25943	0.042934	0.196947	black
LINC02388	lncRNA	up	5.86723	0.0495683	0.218517	blue
LINC02408	lncRNA	up	7.77677	3.31e-06	7.86e-05	brown
LINC02437	lncRNA	down	-6.6026	0.000322754	0.004132	blue
LINC02446	lncRNA	down	-5.9698	0.0320677	0.160654	turquoise
LINC02450	lncRNA	up	6.13879	0.0316026	0.158992	blue
LINC02454	lncRNA	down	-2.41033	0.0387629	0.183362	yellow
LINC02461	lncRNA	up	6.89681	0.00714252	0.0516439	yellow
LINC02463	lncRNA	down	-5.78242	0.0153463	0.0925947	brown
LINC02475	lncRNA	up	3.76449	0.0260542	0.138682	brown
LINC02535	lncRNA	up	6.07614	0.00752614	0.0537862	yellow
LINC02544	lncRNA	up	6.5184	6.81e-13	6.61e-11	blue
LINC02560	lncRNA	down	-7.09325	0.0047393	0.0373693	yellow
LINC02562	lncRNA	down	-7.04569	3.95e-05	0.000688361	red
LIPE-AS1	lncRNA	down	-2.1946	0.0244721	0.132348	turquoise
LNCSRLR	lncRNA	up	2.45758	2.8e-05	0.000512052	turquoise
MAFG-AS1	lncRNA	up	2.55314	3.6e-12	2.99e-10	turquoise
MAGI1-IT1	lncRNA	down	-2.70526	4.84e-06	0.000110133	yellow
MAPT-IT1	lncRNA	down	-7.26885	3.79e-06	8.87e-05	turquoise
MEF2C-AS1	lncRNA	down	-3.07005	0.00299719	0.0257558	yellow
MIAT	lncRNA	up	3.2069	2.1e-12	1.83e-10	blue
MIR133A1HG	lncRNA	down	-2.63874	0.0211035	0.118304	turquoise
MIR200CHG	lncRNA	down	-7.55935	9.06e-07	2.48e-05	yellow
MIR205HG	lncRNA	down	-5.37255	0.0268553	0.141529	brown
MIR3142HG	lncRNA	down	-3.29269	0.00149833	0.0146389	yellow
MIR31HG	lncRNA	up	5.38847	2.87e-06	6.94e-05	turquoise
MIR3936HG	lncRNA	down	-2.63288	4.46e-06	0.000102887	blue
MIR503HG	lncRNA	up	3.11423	2.01e-06	5.12e-05	turquoise
MORC2-AS1	lncRNA	down	-2.82624	0.0268485	0.141529	blue
MSC-AS1	lncRNA	up	2.52009	2.41e-06	5.99e-05	brown
MYHAS	lncRNA	up	2.52962	0.0323898	0.161898	turquoise
NBAT1	lncRNA	up	2.20146	0.0124841	0.0792914	yellow
NEBL-AS1	lncRNA	down	-5.99277	0.00386345	0.0315972	yellow
NECTIN3-AS1	lncRNA	down	-6.66753	0.000286469	0.00374959	blue
NKILA	lncRNA	up	2.15528	1.12e-05	0.000228936	green
OPCML-IT2	lncRNA	up	6.0926	0.0037662	0.0309579	brown
PAPPA-AS2	lncRNA	up	4.125	0.0195714	0.111587	green
PCAT14	lncRNA	down	-6.89325	0.0050985	0.0395356	red
PCAT18	lncRNA	down	-8.68667	5.56e-10	3.05e-08	yellow
PCAT7	lncRNA	up	6.12356	0.0382388	0.181842	brown
PGM5-AS1	lncRNA	down	-4.82056	7.47e-09	3.36e-07	yellow
PGM5P3-AS1	lncRNA	down	-8.09476	2.18e-08	8.78e-07	brown
PGM5P4-AS1	lncRNA	down	-5.35124	5.91e-06	0.000131392	red
PGR-AS1	lncRNA	down	-3.38217	0.0207783	0.116817	brown
PKP4-AS1	lncRNA	down	-6.48162	0.00120894	0.0123046	blue
PLCB1-IT1	lncRNA	down	-2.43133	0.0184051	0.106686	brown
POT1-AS1	lncRNA	up	2.24293	0.00135242	0.0134643	blue
PRC1-AS1	lncRNA	down	-4.17765	0.0285018	0.147483	turquoise
PRKAG2-AS1	lncRNA	down	-2.64	9.8e-07	2.67e-05	turquoise
PROX1-AS1	lncRNA	down	-3.89214	8.75e-05	0.00134999	brown
PTPRD-AS1	lncRNA	up	5.6211	4.12e-12	3.37e-10	turquoise
PTPRG-AS1	lncRNA	up	2.25557	0.00921708	0.0629313	turquoise
RAD21-AS1	lncRNA	down	-2.48716	0.0436654	0.19925	turquoise
RAMP2-AS1	lncRNA	down	-4.29255	6.22e-15	8.45e-13	turquoise
REV3L-IT1	lncRNA	down	-2.49436	0.032051	0.160593	black
RHOXF1-AS1	lncRNA	down	-8.20176	1.13e-05	0.000229821	turquoise
RNASEH2B-AS1	lncRNA	up	3.62002	5.48e-07	1.57e-05	turquoise
RNF144A-AS1	lncRNA	up	4.72647	1.84e-19	5.57e-17	brown
ROR1-AS1	lncRNA	up	5.77819	1.34e-14	1.71e-12	turquoise
SAPCD1-AS1	lncRNA	down	-4.3756	0.0286871	0.148294	turquoise
SATB2-AS1	lncRNA	up	2.93447	0.00162219	0.0155972	red
SCGB1B2P	lncRNA	down	-7.98762	1.45e-20	4.79e-18	turquoise
SEPT4-AS1	lncRNA	up	2.51187	0.00361049	0.0299699	turquoise
SFTA1P	lncRNA	up	3.85629	0.000156885	0.00222517	turquoise
SGO1-AS1	lncRNA	down	-3.67855	0.00806383	0.0567963	turquoise
SLC14A2-AS1	lncRNA	down	-5.85172	0.00503077	0.0390968	turquoise
SLC26A4-AS1	lncRNA	down	-8.89539	2.47e-09	1.22e-07	turquoise
SLCO4A1-AS1	lncRNA	down	-6.63984	0.00952276	0.0644358	red
SMC2-AS1	lncRNA	down	-2.41022	0.0323131	0.161561	blue
SMG7-AS1	lncRNA	down	-3.62629	0.0186545	0.107829	green
SMILR	lncRNA	up	10.3654	0.00127649	0.0128875	blue
SMIM25	lncRNA	down	-2.98508	0.00634572	0.0470852	yellow
SMIM2-AS1	lncRNA	down	-6.53602	0.0110616	0.0721759	turquoise
SNAP25-AS1	lncRNA	up	5.43751	0.000154218	0.00219088	blue
SNHG18	lncRNA	up	2.36839	1.12e-19	3.46e-17	blue
SOX21-AS1	lncRNA	down	-3.05845	0.000374007	0.00466897	turquoise
SOX9-AS1	lncRNA	down	-8.31084	4.09e-18	9.5e-16	blue
SPINT1-AS1	lncRNA	down	-5.02714	1.31e-06	3.46e-05	blue
ST3GAL5-AS1	lncRNA	down	-2.44215	0.000144573	0.002074	blue
ST6GAL2-IT1	lncRNA	up	6.79402	0.000190837	0.0026437	brown
STAU2-AS1	lncRNA	down	-7.67832	6.07e-07	1.73e-05	turquoise
STK32A-AS1	lncRNA	down	-4.1588	0.0068358	0.0498989	brown
STX17-AS1	lncRNA	down	-4.47156	0.00137624	0.0136551	turquoise
TDRKH-AS1	lncRNA	down	-2.52742	0.024046	0.130546	brown
TEX26-AS1	lncRNA	down	-5.60249	0.0119479	0.0766484	green
TIPARP-AS1	lncRNA	down	-2.31773	0.0222471	0.123161	turquoise
TM4SF1-AS1	lncRNA	down	-6.77804	7.75e-05	0.0012147	turquoise
TMEM26-AS1	lncRNA	up	6.11249	0.00346427	0.0289134	blue
TRHDE-AS1	lncRNA	down	-5.99173	0.00123342	0.0124958	yellow
TSIX	lncRNA	down	-2.36819	0.0136581	0.084794	turquoise
TUBA3FP	lncRNA	up	2.60845	0.0278484	0.145051	brown
TUSC8	lncRNA	down	-7.74707	3.7e-06	8.66e-05	blue
U62317.2	lncRNA	down	-5.20678	0.0265551	0.140432	brown
UBE2E1-AS1	lncRNA	up	6.2344	0.00234728	0.0211009	green
WDFY3-AS2	lncRNA	down	-2.12466	0.000561777	0.00652352	turquoise
YEATS2-AS1	lncRNA	down	-3.65553	0.0280089	0.145663	turquoise
Z83847.1	lncRNA	down	-5.76677	0.00816108	0.0572744	black
Z95114.1	lncRNA	up	5.9359	0.0441038	0.20052	blue
Z97192.3	lncRNA	down	-2.72933	3.62e-07	1.08e-05	turquoise
ZFHX4-AS1	lncRNA	up	4.67076	3.04e-17	6.13e-15	blue
ZFPM2-AS1	lncRNA	up	2.78333	5.28e-05	0.000879792	turquoise
ZNF295-AS1	lncRNA	up	8.54557	1.73e-06	4.46e-05	blue
ZNF350-AS1	lncRNA	up	6.124	0.00608153	0.045568	turquoise
ZSWIM8-AS1	lncRNA	down	-4.63977	0.000917965	0.00980056	yellow
A1BG	mRNA	up	3.09823	1.26e-10	7.76e-09	turquoise
A1CF	mRNA	up	6.52458	0.0149587	0.0908021	turquoise
A2ML1	mRNA	down	-5.751	0.012141	0.0776172	blue
AADAC	mRNA	down	-10.6423	0.00645143	0.0477384	brown
AADACL2	mRNA	down	-10.3358	1.95e-05	0.000371637	blue
AADACL3	mRNA	down	-11.8803	3.38e-06	8.01e-05	blue
AARD	mRNA	down	-7.05741	5.97e-10	3.27e-08	red
AATK	mRNA	down	-2.02853	0.000760217	0.00841061	turquoise
ABCA10	mRNA	down	-4.73612	7.8e-12	6.1e-10	green
ABCA12	mRNA	down	-6.72398	1.84e-05	0.000353895	blue
ABCA3	mRNA	down	-2.50308	1.83e-07	5.89e-06	yellow
ABCA4	mRNA	down	-2.80896	0.00118541	0.0120991	blue
ABCA6	mRNA	down	-4.81997	6.09e-25	3.56e-22	blue
ABCA8	mRNA	down	-6.5831	7.53e-25	4.26e-22	yellow
ABCA9	mRNA	down	-5.54571	1.44e-16	2.46e-14	brown
ABCB11	mRNA	down	-6.12252	0.0260901	0.13881	black
ABCB5	mRNA	down	-6.17779	0.00867712	0.0600674	turquoise
ABCC11	mRNA	down	-3.41201	0.00766143	0.0545088	red
ABCC4	mRNA	up	2.38776	6.6e-08	2.4e-06	yellow
ABCC8	mRNA	down	-7.37153	1.87e-06	4.79e-05	yellow
ABCC9	mRNA	down	-2.417	1.93e-10	1.15e-08	black
ABCD2	mRNA	down	-4.69271	1.49e-09	7.63e-08	turquoise
ABCG1	mRNA	down	-2.10592	8.31e-17	1.5e-14	yellow
ABHD1	mRNA	down	-3.31083	0.00815355	0.0572444	turquoise
ABHD12B	mRNA	down	-9.10557	5.08e-07	1.47e-05	turquoise
ABLIM1	mRNA	down	-3.04716	6.95e-10	3.77e-08	brown
ABO	mRNA	down	-2.49211	3.37e-06	7.99e-05	green
ABTB2	mRNA	down	-2.5375	3.74e-05	0.000658177	turquoise
AC004691.2	mRNA	down	-21.3511	1.37e-11	1.03e-09	turquoise
AC004805.1	mRNA	down	-4.60024	0.00180048	0.0169675	turquoise
AC004922.1	mRNA	up	2.45951	0.010787	0.0708983	brown
AC004997.1	mRNA	up	2.7461	0.0205979	0.116155	red
AC006030.1	mRNA	down	-4.68208	0.000199682	0.00275212	yellow
AC006254.1	mRNA	down	-2.38581	0.00525536	0.0405724	blue
AC007906.2	mRNA	down	-3.62422	6.85e-08	2.47e-06	yellow
AC009779.3	mRNA	down	-2.07592	0.00998623	0.0668873	yellow
AC010255.3	mRNA	up	3.18594	0.0470259	0.210212	black
AC011498.4	mRNA	down	-7.48548	5.23e-05	0.000873222	turquoise
AC015802.6	mRNA	down	-2.18613	0.0131004	0.0822974	blue
AC018512.1	mRNA	down	-6.28319	0.0226019	0.124616	green
AC022826.2	mRNA	down	-5.82524	0.040949	0.190268	yellow
AC024592.3	mRNA	up	2.64698	0.00186571	0.0174883	green
AC026464.3	mRNA	down	-3.88044	0.0155162	0.0933153	brown
AC037459.1	mRNA	up	3.71563	0.0206237	0.116227	red
AC058822.1	mRNA	down	-22.3006	1.15e-08	4.99e-07	turquoise
AC064853.3	mRNA	down	-7.7371	0.00151939	0.0148035	blue
AC068631.2	mRNA	down	-7.02599	0.00404686	0.0328389	turquoise
AC069257.3	mRNA	up	8.42119	0.0311991	0.157562	blue
AC079447.1	mRNA	down	-2.53867	3.57e-05	0.000631478	blue
AC093423.3	mRNA	down	-5.6516	0.0071268	0.0515536	blue
AC093525.2	mRNA	up	20.9257	8.56e-08	3.01e-06	turquoise
AC097637.1	mRNA	down	-6.97342	0.00509507	0.0395177	turquoise
AC099489.1	mRNA	down	-2.12103	0.0095319	0.0644521	blue
AC116366.3	mRNA	down	-2.09552	0.0160633	0.0959315	turquoise
AC131160.1	mRNA	down	-9.99754	1.78e-11	1.29e-09	brown
AC135050.2	mRNA	up	2.67838	0.04767	0.212465	blue
AC137834.1	mRNA	down	-21.4026	9.62e-12	7.37e-10	turquoise
AC139530.2	mRNA	up	7.18518	0.0281766	0.146272	turquoise
AC142391.1	mRNA	down	-7.95036	0.0419267	0.193657	brown
ACACB	mRNA	down	-2.84489	8.6e-06	0.000180942	yellow
ACADL	mRNA	down	-7.92656	5.04e-14	6.01e-12	red
ACAN	mRNA	up	7.04136	1.29e-36	2.15e-33	black
ACE2	mRNA	down	-6.90603	0.000269379	0.00354965	turquoise
ACER1	mRNA	down	-4.07802	0.0168944	0.0998012	turquoise
ACKR2	mRNA	down	-4.64809	3.68e-16	6.06e-14	green
ACPP	mRNA	down	-2.74218	0.000665571	0.00754171	red
ACR	mRNA	down	-3.01837	0.0144112	0.0882882	black
ACSBG1	mRNA	down	-4.28711	1.21e-05	0.000242968	blue
ACSL6	mRNA	down	-2.49843	0.0219888	0.122024	brown
ACSM1	mRNA	down	-7.1553	2.01e-05	0.000382049	green
ACSM2A	mRNA	down	-6.18772	0.0221606	0.122759	turquoise
ACSM5	mRNA	down	-2.75057	3.6e-05	0.000636739	brown
ACSM6	mRNA	down	-7.25329	8.23e-05	0.00128287	brown
ACTG2	mRNA	down	-2.20315	0.0114139	0.0740619	green
ACTRT3	mRNA	up	2.01937	1.44e-05	0.000283854	brown
ACVR1C	mRNA	down	-3.68878	7.16e-05	0.00113772	red
ADAM12	mRNA	up	6.58101	1.72e-63	1.51e-59	turquoise
ADAM22	mRNA	down	-3.01751	4.78e-11	3.18e-09	brown
ADAM33	mRNA	down	-2.07463	3.83e-05	0.000671752	turquoise
ADAMTS12	mRNA	up	3.20642	3.57e-12	2.98e-10	turquoise
ADAMTS14	mRNA	up	6.68702	5.7e-73	1e-68	turquoise
ADAMTS15	mRNA	down	-3.44982	3.07e-12	2.59e-10	turquoise
ADAMTS16	mRNA	up	3.55265	8.5e-11	5.4e-09	turquoise
ADAMTS18	mRNA	up	4.33561	1.64e-06	4.26e-05	turquoise
ADAMTS20	mRNA	up	7.17777	0.0300858	0.15358	green
ADAMTS4	mRNA	up	2.20682	0.00405454	0.032886	red
ADAMTS6	mRNA	up	4.57621	6.67e-11	4.33e-09	red
ADAMTS8	mRNA	down	-2.81536	2.87e-05	0.00052254	blue
ADAMTSL2	mRNA	up	4.74362	0.00710211	0.0514364	blue
ADAMTSL3	mRNA	down	-2.22987	0.000660922	0.00749144	turquoise
ADARB2	mRNA	down	-3.27487	0.00652884	0.0481488	brown
ADCY8	mRNA	down	-7.01089	4.89e-17	9.33e-15	brown
ADGRB1	mRNA	up	2.30923	8.56e-09	3.83e-07	turquoise
ADGRB2	mRNA	up	3.38909	6.09e-14	7.17e-12	turquoise
ADGRD1	mRNA	down	-2.41608	0.00220629	0.0200542	turquoise
ADGRE5	mRNA	down	-2.06511	1.44e-06	3.76e-05	turquoise
ADGRF4	mRNA	down	-10.0752	0.000323831	0.00414256	turquoise
ADGRV1	mRNA	down	-8.2777	1.83e-20	5.95e-18	brown
ADH1A	mRNA	down	-10.0111	9.04e-22	3.49e-19	blue
ADH1B	mRNA	down	-10.3334	6.62e-72	7.74e-68	green
ADH1C	mRNA	down	-5.91315	7.11e-09	3.22e-07	green
ADH4	mRNA	down	-7.39975	3.83e-06	8.93e-05	brown
ADHFE1	mRNA	down	-3.14897	2.05e-06	5.19e-05	blue
ADIPOQ	mRNA	down	-10.8444	1.85e-11	1.33e-09	turquoise
ADIRF	mRNA	down	-2.26447	2.87e-07	8.83e-06	turquoise
ADM2	mRNA	up	3.28636	1.18e-05	0.000239207	green
ADORA1	mRNA	down	-4.52752	2.03e-07	6.49e-06	turquoise
ADRA1A	mRNA	down	-8.91568	3.41e-06	8.06e-05	brown
ADRA1B	mRNA	down	-3.87175	0.000292097	0.00380474	green
ADRA2B	mRNA	down	-2.87339	3.88e-05	0.000677996	green
ADRB1	mRNA	down	-2.44204	0.00169297	0.0161495	turquoise
AGBL1	mRNA	up	6.80743	0.0475617	0.212094	turquoise
AGMAT	mRNA	up	4.53489	8.48e-07	2.34e-05	blue
AGR2	mRNA	down	-10.5804	3.9e-15	5.54e-13	green
AHRR	mRNA	up	3.70791	1.6e-11	1.18e-09	blue
AIF1L	mRNA	down	-2.4489	2.56e-05	0.000474132	blue
AIFM2	mRNA	down	-2.72415	7.51e-05	0.00118332	blue
AIRE	mRNA	up	6.66759	0.000417219	0.00511742	yellow
AK1	mRNA	up	2.23819	1.37e-10	8.33e-09	turquoise
AK5	mRNA	up	2.7653	8.53e-12	6.61e-10	turquoise
AK7	mRNA	down	-2.13739	0.0120219	0.0769962	green
AKAP3	mRNA	down	-2.63866	0.0303274	0.154426	turquoise
AKR1B15	mRNA	up	3.72017	0.00103635	0.0108306	turquoise
AKR1C1	mRNA	down	-3.34499	4.22e-07	1.23e-05	turquoise
AKR1C2	mRNA	down	-3.94302	2.2e-09	1.1e-07	green
AL355916.3	mRNA	up	4.79877	0.0195913	0.111627	turquoise
AL355987.1	mRNA	down	-3.45029	0.00890779	0.0613256	turquoise
AL355987.3	mRNA	down	-5.94134	0.035408	0.172466	blue
AL359736.1	mRNA	up	3.67458	0.012575	0.0797096	brown
AL513165.2	mRNA	up	2.67371	0.000338158	0.00428855	turquoise
AL662899.2	mRNA	down	-6.52576	0.00274387	0.0239843	turquoise
AL713999.1	mRNA	down	-21.5141	4.03e-12	3.3e-10	brown
AL845331.2	mRNA	down	-7.17239	0.00623151	0.0464341	black
ALAS2	mRNA	down	-3.57137	0.0119227	0.0765285	blue
ALDH1A1	mRNA	down	-2.25832	6.56e-15	8.83e-13	turquoise
ALDH1A2	mRNA	down	-3.41565	0.000310224	0.00399192	blue
ALDH1B1	mRNA	up	2.37995	1.36e-12	1.24e-10	turquoise
ALDH1L1	mRNA	down	-11.7594	1.14e-08	4.92e-07	blue
ALDH1L2	mRNA	up	2.12494	0.000142203	0.00204252	turquoise
ALDH2	mRNA	down	-2.67589	2.17e-05	0.000409193	turquoise
ALDH3A1	mRNA	down	-3.49849	0.0211839	0.118603	blue
ALDH3A2	mRNA	down	-2.28213	3.01e-09	1.47e-07	turquoise
ALDH3B2	mRNA	down	-8.08649	1.39e-23	6.88e-21	yellow
ALG1L2	mRNA	down	-5.81362	0.00634239	0.0470705	turquoise
ALKAL2	mRNA	down	-10.6171	2.87e-14	3.55e-12	turquoise
ALLC	mRNA	down	-6.24482	0.00190121	0.0177595	turquoise
ALOX12	mRNA	down	-7.52443	0.000118921	0.00174743	brown
ALOX12B	mRNA	down	-9.94791	0.000333717	0.00424296	green
ALOX15	mRNA	down	-3.12077	0.0253704	0.135825	turquoise
ALOX15B	mRNA	down	-11.9606	1.04e-16	1.83e-14	red
ALOXE3	mRNA	down	-9.48768	0.0151737	0.0918377	blue
ALPL	mRNA	up	2.3622	0.0106421	0.0701821	blue
ALS2CL	mRNA	down	-3.08275	1.56e-13	1.73e-11	blue
ALX1	mRNA	down	-8.52871	3.91e-08	1.48e-06	turquoise
ALX4	mRNA	down	-4.83318	5.08e-13	5.11e-11	yellow
AMIGO1	mRNA	down	-3.23398	1.24e-05	0.000247644	turquoise
AMPH	mRNA	up	2.42385	1.62e-06	4.2e-05	turquoise
ANGPT4	mRNA	down	-4.17121	0.000121264	0.00177961	turquoise
ANGPTL1	mRNA	down	-4.18239	2.68e-16	4.46e-14	brown
ANGPTL5	mRNA	down	-10.8769	2.76e-35	3.59e-32	blue
ANGPTL6	mRNA	up	3.58975	7.6e-07	2.12e-05	green
ANGPTL7	mRNA	down	-3.87056	0.000474541	0.00568737	brown
ANK3	mRNA	down	-3.48233	1.51e-22	6.71e-20	brown
ANKFN1	mRNA	down	-4.2611	8.53e-11	5.41e-09	yellow
ANKK1	mRNA	down	-6.093	0.0272675	0.143081	blue
ANKRD18A	mRNA	down	-8.19492	1.48e-07	4.91e-06	yellow
ANKRD18B	mRNA	down	-7.19614	2.79e-05	0.000511658	yellow
ANKRD2	mRNA	up	6.19251	8.97e-05	0.00137526	turquoise
ANKRD20A1	mRNA	down	-2.0283	0.0149656	0.0908077	turquoise
ANKRD20A4	mRNA	down	-3.59756	0.00676134	0.0494479	blue
ANKRD30A	mRNA	down	-8.39659	0.0316628	0.159162	turquoise
ANKRD30B	mRNA	down	-3.68976	0.000655854	0.00743881	yellow
ANO5	mRNA	down	-3.91546	1.04e-05	0.000214159	black
ANO9	mRNA	down	-3.88986	4.88e-05	0.000823219	brown
ANOS1	mRNA	up	4.14946	1.03e-10	6.41e-09	brown
ANXA3	mRNA	down	-5.75739	0.000141965	0.00203992	brown
ANXA8	mRNA	down	-4.9521	0.00367659	0.0303789	turquoise
ANXA9	mRNA	down	-8.93282	1.09e-08	4.71e-07	yellow
AOC1	mRNA	down	-2.58703	0.00107667	0.0111491	turquoise
AOC3	mRNA	down	-2.40231	1.07e-05	0.000219821	black
AOX1	mRNA	down	-5.27429	4.98e-21	1.8e-18	green
AP000275.2	mRNA	down	-7.77844	0.00106153	0.0110281	blue
AP002990.1	mRNA	up	2.06835	0.00169361	0.0161512	brown
AP1M2	mRNA	down	-6.01532	4.29e-13	4.43e-11	turquoise
AP3B2	mRNA	down	-3.76186	0.000343474	0.00434968	blue
APBA2	mRNA	up	3.01068	1.22e-09	6.36e-08	blue
APC2	mRNA	up	3.9805	0.0143514	0.0880141	black
APCDD1L	mRNA	up	3.87409	2.89e-09	1.41e-07	red
APLN	mRNA	up	3.62404	3.87e-05	0.000677192	blue
APOB	mRNA	down	-5.85535	8.37e-13	8.03e-11	green
APOC1	mRNA	down	-2.43673	0.00214741	0.0196361	brown
APOD	mRNA	down	-5.69272	3.01e-44	7.04e-41	turquoise
APOL3	mRNA	down	-2.42	1.64e-12	1.47e-10	blue
AQP2	mRNA	down	-6.39239	0.00211547	0.0194097	turquoise
AQP3	mRNA	down	-4.11474	7.11e-24	3.67e-21	red
AQP4	mRNA	down	-5.93561	0.00330606	0.0278245	brown
AQP5	mRNA	down	-7.46239	0.000296212	0.00384835	green
AQP7	mRNA	down	-7.09447	0.0054889	0.0420153	blue
AQP9	mRNA	down	-4.16753	3.76e-05	0.000660116	blue
AR	mRNA	down	-2.42059	2.88e-07	8.85e-06	brown
ARC	mRNA	down	-3.59774	4.9e-05	0.00082537	turquoise
AREG	mRNA	down	-2.44961	6.79e-05	0.00108623	black
ARFGEF3	mRNA	down	-4.71661	8.66e-18	1.89e-15	turquoise
ARG1	mRNA	down	-9.41296	0.0159934	0.0955956	blue
ARHGAP19-SLIT1	mRNA	down	-6.30369	0.00117968	0.0120557	yellow
ARHGAP28	mRNA	up	2.78555	6.34e-13	6.25e-11	yellow
ARHGAP40	mRNA	down	-9.63239	1.54e-12	1.39e-10	green
ARHGAP6	mRNA	down	-2.0528	1.3e-07	4.4e-06	turquoise
ARHGAP8	mRNA	down	-2.05482	0.0155061	0.0933027	brown
ARHGEF16	mRNA	down	-6.27206	1.43e-07	4.76e-06	turquoise
ARHGEF19	mRNA	up	3.67167	4.82e-23	2.26e-20	brown
ARHGEF37	mRNA	down	-3.29567	2.52e-11	1.77e-09	turquoise
ARHGEF38	mRNA	down	-10.5596	6.24e-15	8.45e-13	blue
ARL4C	mRNA	up	3.19333	7.93e-19	2.12e-16	blue
ARMC9	mRNA	up	2.02282	3.68e-06	8.63e-05	brown
ARMCX3	mRNA	up	2.22795	7.53e-12	5.9e-10	red
ARNT2	mRNA	up	2.1289	3.63e-07	1.08e-05	blue
ARSF	mRNA	down	-6.52363	0.0115148	0.0745786	yellow
ARSI	mRNA	up	3.3146	1.35e-09	6.99e-08	turquoise
ART3	mRNA	down	-3.92044	0.0226946	0.124987	green
ART4	mRNA	down	-4.20935	1.05e-05	0.000216455	blue
ASB14	mRNA	up	4.17438	0.0191272	0.109785	red
ASB4	mRNA	down	-5.85536	0.00579697	0.043876	turquoise
ASIC2	mRNA	down	-2.9511	0.00062694	0.00714781	green
ASIP	mRNA	down	-3.21004	5.5e-06	0.000123459	yellow
ASPG	mRNA	down	-5.10707	4.22e-05	0.000729055	turquoise
ASPHD1	mRNA	up	4.95721	0.000258639	0.00342872	turquoise
ASPN	mRNA	up	5.91173	1.04e-20	3.51e-18	turquoise
ASPRV1	mRNA	down	-3.77244	0.000181734	0.00253058	green
ATP10B	mRNA	down	-4.90535	0.000501284	0.00594696	black
ATP13A4	mRNA	down	-6.0879	1.74e-08	7.17e-07	blue
ATP13A5	mRNA	down	-5.69673	0.00422905	0.0341201	blue
ATP1A2	mRNA	down	-3.78511	6.52e-05	0.0010485	turquoise
ATP1A3	mRNA	down	-3.76431	0.0128139	0.080917	yellow
ATP2A1	mRNA	down	-2.2778	0.0378123	0.180373	turquoise
ATP2A3	mRNA	down	-3.33233	1.68e-06	4.35e-05	green
ATP2B2	mRNA	down	-2.38295	0.000456862	0.00552643	yellow
ATP2C2	mRNA	down	-9.89433	4.98e-13	5.02e-11	turquoise
ATP6V0A4	mRNA	down	-9.14528	1.59e-05	0.000311839	black
ATP6V1B1	mRNA	down	-4.60368	1.07e-10	6.64e-09	turquoise
ATP6V1C2	mRNA	down	-5.52963	1.4e-10	8.52e-09	yellow
ATP6V1G3	mRNA	up	6.42951	0.0011017	0.011368	yellow
AWAT1	mRNA	down	-7.58364	0.00158782	0.0153255	yellow
AWAT2	mRNA	down	-7.75345	0.0246423	0.132961	turquoise
AZGP1	mRNA	down	-8.00272	5.98e-28	4.66e-25	green
AZIN2	mRNA	up	2.06492	1.2e-06	3.2e-05	yellow
B3GALT5	mRNA	down	-2.21179	0.000216471	0.00294078	turquoise
B3GAT1	mRNA	down	-4.67113	1.53e-06	4e-05	turquoise
B3GAT2	mRNA	down	-5.93704	0.033371	0.165454	yellow
B3GNT3	mRNA	down	-2.95172	6.93e-05	0.00110668	turquoise
B3GNT9	mRNA	up	2.05896	5.02e-11	3.32e-09	turquoise
B4GALNT1	mRNA	up	3.04899	7.87e-11	5.05e-09	turquoise
B4GALNT2	mRNA	down	-9.48961	4.33e-10	2.43e-08	brown
BAALC	mRNA	up	2.53929	0.00120635	0.0122818	blue
BABAM2	mRNA	up	2.21504	5.95e-09	2.74e-07	turquoise
BAIAP3	mRNA	down	-4.2934	2.53e-06	6.24e-05	yellow
BAMBI	mRNA	down	-2.09611	0.0280724	0.145904	brown
BANK1	mRNA	down	-2.88692	0.000732869	0.008162	black
BARX1	mRNA	up	8.17995	1.64e-07	5.37e-06	brown
BASP1	mRNA	up	2.79087	2.27e-09	1.13e-07	brown
BATF2	mRNA	down	-2.24036	0.00126757	0.0128122	yellow
BBOX1	mRNA	down	-2.82796	0.00123843	0.0125393	brown
BCAN	mRNA	down	-3.8072	0.0192392	0.110193	turquoise
BCAS1	mRNA	down	-4.2329	2.4e-11	1.69e-09	yellow
BCHE	mRNA	down	-3.15674	5.26e-07	1.51e-05	yellow
BCL2L10	mRNA	down	-4.59587	0.00109288	0.0112949	turquoise
BCO1	mRNA	down	-5.80994	0.00939334	0.0638049	turquoise
BEAN1	mRNA	up	2.32852	0.000716705	0.00803295	brown
BEND6	mRNA	up	2.24278	2.22e-05	0.000416617	red
BEST3	mRNA	down	-6.25897	0.00567961	0.0431896	blue
BEX2	mRNA	down	-5.38733	1.71e-05	0.000332581	turquoise
BEX5	mRNA	down	-2.36454	0.0421371	0.194271	turquoise
BGN	mRNA	up	2.75611	5.39e-10	2.96e-08	brown
BHMT2	mRNA	down	-2.04511	1.63e-07	5.35e-06	red
BICDL1	mRNA	down	-2.29201	0.000795801	0.008723	brown
BIK	mRNA	down	-3.83968	0.00959462	0.0647827	turquoise
BIRC3	mRNA	down	-2.0824	1.22e-05	0.000245447	turquoise
BIRC7	mRNA	down	-3.41764	0.00712511	0.0515536	black
BLID	mRNA	down	-4.46934	2.54e-08	1e-06	brown
BMP1	mRNA	up	2.52377	1.57e-08	6.58e-07	brown
BMP3	mRNA	down	-11.9279	2.26e-19	6.71e-17	brown
BMP5	mRNA	down	-4.82731	0.000266248	0.00351896	turquoise
BMPR1B	mRNA	up	3.05824	3.53e-12	2.95e-10	blue
BNC1	mRNA	down	-2.11535	0.0101595	0.0678279	turquoise
BNIPL	mRNA	down	-6.27738	9.44e-20	2.96e-17	red
BORCS7-ASMT	mRNA	down	-21.834	4.04e-13	4.2e-11	turquoise
BPIFB4	mRNA	up	6.57055	0.01426	0.0875843	brown
BPIFC	mRNA	down	-9.0349	0.00445554	0.0355633	brown
BRINP1	mRNA	down	-6.1385	0.00136133	0.0135339	red
BRINP3	mRNA	down	-5.6474	0.000645654	0.00733971	turquoise
BRSK1	mRNA	up	2.32397	7.59e-07	2.11e-05	green
BSPRY	mRNA	down	-3.12894	0.00240935	0.0215595	black
BTBD16	mRNA	down	-4.59736	0.00129173	0.0130042	turquoise
BTC	mRNA	down	-5.23701	5.94e-05	0.000971157	turquoise
BTNL9	mRNA	down	-3.9666	3.53e-07	1.06e-05	red
BUB1B-PAK6	mRNA	down	-6.59517	0.001658	0.0158756	turquoise
C10orf55	mRNA	up	2.03707	0.0179226	0.104441	turquoise
C10orf82	mRNA	down	-8.11544	4.61e-08	1.71e-06	yellow
C10orf90	mRNA	down	-4.26347	0.000245693	0.00327815	red
C11orf24	mRNA	up	2.03135	1.83e-09	9.27e-08	brown
C11orf52	mRNA	down	-6.57344	5.55e-07	1.59e-05	blue
C14orf180	mRNA	down	-10.7955	0.0057249	0.0434225	turquoise
C15orf48	mRNA	down	-3.40608	0.000817881	0.00893029	yellow
C15orf62	mRNA	down	-3.77447	0.00012637	0.001843	turquoise
C16orf71	mRNA	up	2.35435	0.00860435	0.0597522	blue
C16orf89	mRNA	down	-7.6774	0.000473341	0.0056788	yellow
C16orf96	mRNA	up	2.11197	0.0367528	0.176654	black
C17orf107	mRNA	up	2.07835	0.00487645	0.0381509	turquoise
C19orf33	mRNA	down	-3.95502	0.000214659	0.00292183	turquoise
C1orf115	mRNA	down	-2.05483	0.0002131	0.00290399	black
C1orf116	mRNA	down	-6.66488	7.87e-05	0.00123088	blue
C1orf167	mRNA	down	-6.50108	2.79e-07	8.61e-06	turquoise
C1orf210	mRNA	down	-9.13168	7.26e-12	5.7e-10	turquoise
C1orf53	mRNA	up	2.68718	4.87e-05	0.00082241	turquoise
C1orf61	mRNA	up	3.12897	0.00929398	0.0632817	brown
C1orf68	mRNA	down	-25.0702	1.39e-10	8.46e-09	brown
C1QTNF4	mRNA	down	-3.63417	0.000326644	0.00417116	red
C1QTNF6	mRNA	up	4.15862	5.01e-14	6e-12	turquoise
C1QTNF9	mRNA	down	-5.90344	0.00147965	0.0145048	green
C1QTNF9B	mRNA	down	-7.76579	9.02e-07	2.47e-05	brown
C2CD4B	mRNA	down	-3.22854	0.014868	0.0904084	turquoise
C2orf15	mRNA	down	-3.12809	0.00688036	0.050172	black
C2orf16	mRNA	up	3.99945	0.0155351	0.0933725	turquoise
C2orf40	mRNA	down	-4.93977	7.04e-15	9.39e-13	turquoise
C2orf54	mRNA	down	-6.38336	1.76e-10	1.06e-08	turquoise
C2orf70	mRNA	down	-5.78373	0.00502915	0.0390928	blue
C2orf71	mRNA	down	-7.4501	2.01e-06	5.12e-05	brown
C2orf72	mRNA	down	-7.49904	2.53e-17	5.16e-15	brown
C3	mRNA	down	-4.32754	7.97e-12	6.22e-10	turquoise
C3orf80	mRNA	up	3.64304	6.86e-17	1.27e-14	turquoise
C4BPB	mRNA	down	-3.61611	0.0229171	0.125857	blue
C4orf19	mRNA	down	-3.07764	0.0115553	0.0747719	turquoise
C4orf48	mRNA	up	2.52412	1.46e-10	8.84e-09	black
C5orf46	mRNA	down	-3.18212	6.29e-06	0.000138398	blue
C5orf58	mRNA	down	-7.69534	2.05e-07	6.53e-06	brown
C5orf63	mRNA	down	-2.43332	1.64e-06	4.26e-05	turquoise
C6	mRNA	down	-6.20427	0.001492	0.0145933	turquoise
C6orf132	mRNA	down	-2.03974	0.00069962	0.00786658	turquoise
C6orf141	mRNA	down	-2.79961	1.51e-06	3.94e-05	green
C6orf15	mRNA	down	-3.77773	0.0191687	0.109944	turquoise
C7	mRNA	down	-2.97202	9.4e-05	0.001439	turquoise
C8orf46	mRNA	down	-3.36598	0.00103963	0.010852	yellow
C9orf152	mRNA	down	-11.9332	7.01e-18	1.57e-15	turquoise
C9orf24	mRNA	down	-6.72584	0.000129357	0.00188109	turquoise
C9orf66	mRNA	down	-2.48919	0.0248296	0.133848	blue
C9orf84	mRNA	down	-5.92145	0.0450979	0.203999	red
CA2	mRNA	down	-3.12881	0.00023642	0.00317252	turquoise
CA3	mRNA	down	-7.90191	5.57e-05	0.000920472	turquoise
CA4	mRNA	down	-3.58894	0.00160807	0.0154826	green
CA6	mRNA	down	-9.43323	3.69e-05	0.000650112	blue
CAB39L	mRNA	down	-2.67638	9.19e-14	1.05e-11	blue
CACHD1	mRNA	down	-2.40775	6.71e-21	2.33e-18	blue
CACNA1E	mRNA	up	4.29278	1.04e-05	0.000214159	red
CACNA2D2	mRNA	down	-2.24708	0.00115224	0.0118304	blue
CACNB4	mRNA	down	-2.04828	2.03e-06	5.16e-05	blue
CADM1	mRNA	up	3.61613	4.58e-10	2.55e-08	blue
CADM2	mRNA	down	-5.11585	2.92e-08	1.13e-06	turquoise
CADM3	mRNA	down	-3.36093	8.03e-10	4.32e-08	turquoise
CADM4	mRNA	down	-2.01987	1.01e-05	0.000208679	red
CADPS	mRNA	up	2.26486	0.00048064	0.00574085	black
CALML3	mRNA	down	-8.91638	2.27e-05	0.000425021	turquoise
CALML5	mRNA	down	-6.25957	0.0173847	0.102018	black
CALN1	mRNA	up	2.05906	0.0420266	0.193976	yellow
CAMK1G	mRNA	down	-3.89741	0.00861237	0.0597842	red
CAMK2A	mRNA	up	2.07	0.00480156	0.0377331	turquoise
CAMK2B	mRNA	down	-2.99484	0.0189116	0.108957	red
CAMK2N2	mRNA	up	6.76818	1.27e-11	9.53e-10	turquoise
CAMSAP3	mRNA	down	-11.3307	8.53e-17	1.54e-14	brown
CAPN12	mRNA	down	-3.13616	0.000350922	0.0044328	blue
CAPN13	mRNA	down	-7.36763	2.37e-06	5.91e-05	blue
CAPN6	mRNA	down	-7.91632	2.5e-05	0.000463567	turquoise
CAPN8	mRNA	down	-8.00409	7.05e-08	2.53e-06	yellow
CAPNS2	mRNA	down	-4.7497	1.54e-22	6.72e-20	green
CAPSL	mRNA	up	6.45195	0.0187981	0.108427	red
CARD14	mRNA	down	-2.99315	0.00365057	0.0302174	brown
CARD18	mRNA	down	-9.40675	0.0160633	0.0959315	green
CARMIL3	mRNA	down	-2.52082	0.0326108	0.162823	red
CASC1	mRNA	down	-3.16334	0.00440536	0.0352268	red
CASKIN1	mRNA	down	-3.04727	0.0080872	0.0568866	green
CASP14	mRNA	down	-13.3163	5.91e-06	0.000131392	yellow
CASQ2	mRNA	down	-2.98762	1.01e-07	3.51e-06	green
CASZ1	mRNA	down	-3.92483	2.04e-18	4.94e-16	green
CAT	mRNA	down	-2.0973	8.99e-07	2.47e-05	brown
CATSPERB	mRNA	down	-2.73635	0.000926386	0.00986946	turquoise
CAVIN4	mRNA	up	2.15426	0.000181343	0.00252614	turquoise
CBARP	mRNA	up	2.04555	0.000865222	0.00935987	turquoise
CBLC	mRNA	down	-8.77561	1.05e-10	6.51e-09	brown
CBLN1	mRNA	down	-6.95782	1.13e-12	1.05e-10	red
CBLN2	mRNA	up	3.6204	0.000133493	0.00193425	turquoise
CBLN4	mRNA	up	5.59728	2.04e-07	6.51e-06	turquoise
CCBE1	mRNA	down	-3.73617	9.29e-19	2.45e-16	turquoise
CCDC110	mRNA	up	2.358	4.71e-05	0.000798427	black
CCDC129	mRNA	down	-8.35662	3.75e-14	4.57e-12	yellow
CCDC141	mRNA	down	-3.70421	1.62e-28	1.39e-25	turquoise
CCDC148	mRNA	down	-3.56535	0.0115747	0.0748285	green
CCDC151	mRNA	down	-2.02496	0.0231377	0.126814	turquoise
CCDC158	mRNA	down	-2.52904	0.0101645	0.0678421	yellow
CCDC160	mRNA	down	-8.18519	9.05e-07	2.48e-05	turquoise
CCDC173	mRNA	down	-7.01902	1.78e-05	0.00034275	turquoise
CCDC192	mRNA	down	-3.51558	0.0298627	0.152845	black
CCDC39	mRNA	down	-5.01669	1.76e-06	4.54e-05	green
CCDC68	mRNA	down	-2.36137	0.0333201	0.165254	turquoise
CCER2	mRNA	down	-7.52804	5.65e-06	0.000126228	blue
CCIN	mRNA	up	2.52587	8.53e-08	3e-06	blue
CCKAR	mRNA	up	9.24392	9.58e-29	8.41e-26	turquoise
CCL11	mRNA	up	11.1585	0.000110059	0.001635	brown
CCL15	mRNA	down	-7.78669	0.00152752	0.014857	blue
CCL15-CCL14	mRNA	down	-2.94438	0.0138961	0.0858967	brown
CCL18	mRNA	down	-4.26971	2.76e-06	6.71e-05	brown
CCL19	mRNA	down	-4.34258	5.13e-16	8.3e-14	yellow
CCL23	mRNA	down	-3.15629	0.0194939	0.111252	blue
CCL24	mRNA	down	-6.73131	0.00058021	0.00671094	blue
CCL27	mRNA	down	-3.15117	0.030704	0.155846	blue
CCL28	mRNA	down	-3.13288	8.59e-12	6.63e-10	turquoise
CCNE1	mRNA	up	2.36388	5.12e-07	1.48e-05	brown
CCR3	mRNA	down	-7.45025	0.000104696	0.0015686	red
CCSER1	mRNA	down	-2.92488	1.51e-12	1.36e-10	red
CD164L2	mRNA	down	-8.59967	4.81e-09	2.26e-07	red
CD1A	mRNA	down	-5.5029	0.0389164	0.183945	black
CD207	mRNA	down	-5.44564	0.0255713	0.136692	yellow
CD24	mRNA	down	-2.31499	0.000574136	0.00665164	brown
CD300LG	mRNA	down	-6.22361	0.0109772	0.0718048	black
CD34	mRNA	down	-2.94333	7.66e-35	9.27e-32	yellow
CD36	mRNA	down	-6.1412	1.84e-21	6.86e-19	turquoise
CD70	mRNA	down	-4.05603	4.04e-05	0.000701642	turquoise
CDA	mRNA	down	-2.65271	7.81e-07	2.17e-05	turquoise
CDC42BPG	mRNA	down	-5.18754	1.6e-14	2.03e-12	yellow
CDC42EP4	mRNA	down	-2.9306	4.28e-36	6.54e-33	blue
CDH1	mRNA	down	-7.64125	8.33e-35	9.74e-32	blue
CDH11	mRNA	up	3.21399	2.42e-48	8.49e-45	turquoise
CDH12	mRNA	down	-3.16122	0.00789918	0.0559283	turquoise
CDH15	mRNA	up	7.21147	2.68e-05	0.000492335	turquoise
CDH18	mRNA	up	3.27911	0.00190852	0.0178135	yellow
CDH2	mRNA	up	4.08251	1.03e-22	4.66e-20	brown
CDH20	mRNA	down	-6.21756	1.91e-07	6.14e-06	brown
CDH3	mRNA	down	-3.97696	1.39e-07	4.64e-06	turquoise
CDH7	mRNA	up	2.93977	0.0176153	0.103079	yellow
CDHR1	mRNA	down	-8.62628	0.000692846	0.00779791	yellow
CDHR3	mRNA	down	-2.05025	0.000187983	0.00260828	blue
CDHR4	mRNA	down	-6.84703	4.05e-05	0.000703991	turquoise
CDK5R1	mRNA	up	2.00158	4.73e-05	0.000801638	brown
CDKL2	mRNA	down	-4.57632	0.000522982	0.00614634	black
CDKN2A	mRNA	up	2.39413	0.016168	0.0964504	blue
CDON	mRNA	down	-2.82172	2e-12	1.76e-10	yellow
CDS1	mRNA	down	-4.15739	1.37e-35	1.85e-32	yellow
CEACAM1	mRNA	down	-5.43437	1.04e-13	1.18e-11	blue
CEACAM3	mRNA	down	-6.72699	8.61e-05	0.00133285	turquoise
CEACAM5	mRNA	down	-7.72648	4.62e-05	0.00078742	turquoise
CEACAM6	mRNA	down	-6.38322	0.00640379	0.0474459	turquoise
CEACAM7	mRNA	down	-8.22702	1.48e-07	4.91e-06	blue
CEBPA	mRNA	down	-2.86665	3.5e-06	8.26e-05	yellow
CECR2	mRNA	down	-3.13781	0.00152268	0.0148272	red
CELF5	mRNA	down	-7.60863	2.6e-06	6.37e-05	yellow
CELSR2	mRNA	down	-2.71072	1.3e-18	3.31e-16	turquoise
CELSR3	mRNA	up	2.28316	1.02e-05	0.000210177	black
CEMIP	mRNA	up	5.63426	5.29e-09	2.47e-07	turquoise
CEMP1	mRNA	down	-5.54482	0.0224566	0.123988	blue
CEND1	mRNA	up	3.37828	0.00331273	0.0278673	brown
CERCAM	mRNA	up	2.30761	2.58e-10	1.5e-08	yellow
CERS3	mRNA	down	-7.45146	1.04e-11	7.93e-10	brown
CES1	mRNA	down	-4.53982	5.88e-12	4.72e-10	green
CETP	mRNA	down	-3.66343	9.48e-06	0.000197367	red
CFAP161	mRNA	down	-2.09259	0.0265752	0.140496	blue
CFAP61	mRNA	down	-2.38895	0.00612432	0.0458006	black
CFAP70	mRNA	down	-2.41183	8.25e-06	0.000174861	yellow
CFD	mRNA	down	-4.18186	1.27e-16	2.2e-14	turquoise
CFP	mRNA	down	-3.05606	4.27e-08	1.6e-06	turquoise
CFTR	mRNA	down	-5.28902	0.00313669	0.0267064	green
CGA	mRNA	down	-8.4879	0.0298523	0.152845	turquoise
CGN	mRNA	down	-8.08446	1.69e-14	2.12e-12	turquoise
CGNL1	mRNA	down	-3.79515	1.7e-12	1.51e-10	black
CH25H	mRNA	up	2.41814	1.02e-05	0.000210177	brown
CHAD	mRNA	down	-2.75721	0.00198612	0.0184363	turquoise
CHI3L1	mRNA	down	-4.70677	0.0135357	0.0842328	blue
CHI3L2	mRNA	down	-3.99468	0.0001343	0.00194331	turquoise
CHMP4C	mRNA	down	-5.32209	7.8e-24	3.97e-21	blue
CHN1	mRNA	up	2.08764	9.59e-05	0.00146049	turquoise
CHPF	mRNA	up	2.77023	3.05e-08	1.18e-06	yellow
CHRDL1	mRNA	down	-6.71769	1.55e-22	6.72e-20	black
CHRDL2	mRNA	up	2.43536	0.00207359	0.0190752	yellow
CHRM1	mRNA	down	-10.6825	1.44e-13	1.61e-11	turquoise
CHRM3	mRNA	down	-4.21109	7.58e-11	4.87e-09	turquoise
CHRNA1	mRNA	up	8.24439	0.00636398	0.0471908	blue
CHRNA5	mRNA	down	-2.35549	0.0461371	0.207481	brown
CHRNA9	mRNA	up	5.95009	0.0158992	0.0951457	blue
CHRNE	mRNA	up	2.99589	3.16e-08	1.22e-06	turquoise
CHST6	mRNA	up	7.61101	2.71e-29	2.5e-26	blue
CHST9	mRNA	down	-4.75516	0.00286821	0.0248607	red
CHSY3	mRNA	up	2.63522	2.26e-11	1.6e-09	turquoise
CIDEA	mRNA	down	-11.1638	8.59e-07	2.37e-05	brown
CIDEC	mRNA	down	-13.729	1.56e-07	5.16e-06	green
CILP	mRNA	down	-2.07108	0.014951	0.0908021	yellow
CILP2	mRNA	up	7.38352	8.95e-45	2.24e-41	turquoise
CITED4	mRNA	down	-4.58113	1.63e-11	1.2e-09	blue
CKAP4	mRNA	up	2.4256	2.03e-09	1.02e-07	turquoise
CKB	mRNA	down	-3.19452	5.62e-13	5.62e-11	turquoise
CKMT1A	mRNA	down	-10.3934	4.48e-16	7.29e-14	blue
CKMT1B	mRNA	down	-7.31542	6.35e-18	1.43e-15	blue
CKMT2	mRNA	down	-3.83249	0.000620379	0.00708242	black
CLCA2	mRNA	down	-4.68087	2.61e-08	1.03e-06	yellow
CLCA4	mRNA	down	-9.53137	1.51e-08	6.35e-07	green
CLCNKA	mRNA	down	-5.88244	0.000191556	0.00265262	turquoise
CLDN1	mRNA	down	-3.21221	0.046424	0.208318	blue
CLDN10	mRNA	down	-7.97598	0.00114429	0.011766	turquoise
CLDN11	mRNA	down	-3.17806	1e-08	4.38e-07	blue
CLDN19	mRNA	down	-8.43404	0.0309092	0.15656	red
CLDN22	mRNA	up	6.30844	0.0232757	0.127388	black
CLDN3	mRNA	down	-10.4736	1.18e-12	1.09e-10	red
CLDN4	mRNA	down	-5.17062	1.67e-07	5.45e-06	blue
CLDN7	mRNA	down	-2.662	1.96e-05	0.000372703	turquoise
CLDN8	mRNA	down	-6.54689	0.00230002	0.020762	brown
CLEC11A	mRNA	up	2.76663	7.16e-07	2e-05	turquoise
CLEC2A	mRNA	up	3.6752	0.000370975	0.00463607	turquoise
CLEC3B	mRNA	down	-4.97066	2.08e-26	1.43e-23	black
CLEC5A	mRNA	up	3.50575	0.000902298	0.00966268	green
CLGN	mRNA	down	-3.42144	0.0253508	0.135782	yellow
CLIC3	mRNA	down	-2.33505	1.63e-07	5.36e-06	black
CLIC5	mRNA	down	-2.29972	0.000201556	0.0027681	red
CLMN	mRNA	down	-2.83309	4.86e-08	1.79e-06	blue
CLU	mRNA	down	-2.24831	4.49e-09	2.13e-07	green
CLUL1	mRNA	down	-3.60207	9.96e-05	0.00150503	blue
CLVS1	mRNA	down	-6.63518	0.000522415	0.00614367	blue
CLVS2	mRNA	down	-5.0912	0.000513803	0.00606067	turquoise
CMA1	mRNA	down	-2.12955	0.00479258	0.037671	red
CNFN	mRNA	down	-3.77512	0.000474994	0.00568891	green
CNGA1	mRNA	down	-3.96879	0.000282906	0.00370981	brown
CNGB1	mRNA	up	7.39392	2.12e-05	0.000399864	blue
CNIH2	mRNA	up	3.64361	1.72e-06	4.44e-05	turquoise
CNIH3	mRNA	up	2.49956	0.000149262	0.00213429	turquoise
CNKSR1	mRNA	down	-6.41266	2.75e-08	1.08e-06	blue
CNKSR2	mRNA	down	-5.67095	1.69e-16	2.86e-14	green
CNNM1	mRNA	down	-3.52205	9.47e-13	8.96e-11	brown
CNR1	mRNA	down	-4.29302	3.3e-17	6.62e-15	turquoise
CNTN1	mRNA	up	2.46239	7.42e-09	3.35e-07	turquoise
CNTN2	mRNA	down	-3.66293	0.00110761	0.0114223	blue
CNTNAP2	mRNA	up	2.79293	0.000599969	0.00688253	green
COBL	mRNA	down	-3.85584	1.63e-08	6.77e-07	yellow
COCH	mRNA	down	-4.63821	6.06e-06	0.000133804	black
COL10A1	mRNA	up	4.40724	6.4e-10	3.49e-08	black
COL11A1	mRNA	up	6.87835	1.35e-35	1.85e-32	brown
COL12A1	mRNA	up	3.49478	1.28e-13	1.44e-11	turquoise
COL16A1	mRNA	up	2.6777	4.89e-15	6.73e-13	turquoise
COL17A1	mRNA	down	-4.29018	6.25e-21	2.19e-18	yellow
COL19A1	mRNA	up	6.60177	0.00171196	0.0162996	brown
COL1A1	mRNA	up	3.20339	4.13e-07	1.21e-05	turquoise
COL1A2	mRNA	up	2.8306	5.1e-07	1.47e-05	blue
COL24A1	mRNA	up	5.25797	6.33e-12	5.03e-10	blue
COL26A1	mRNA	down	-2.52689	0.0315153	0.15868	brown
COL27A1	mRNA	up	2.96456	7.95e-18	1.75e-15	turquoise
COL28A1	mRNA	down	-4.35642	0.0150923	0.091392	turquoise
COL2A1	mRNA	up	3.91846	0.00116595	0.0119363	blue
COL3A1	mRNA	up	2.50237	4.85e-05	0.000818816	turquoise
COL4A3	mRNA	down	-5.24278	4.01e-07	1.18e-05	brown
COL4A4	mRNA	down	-4.08499	0.0359948	0.174188	red
COL4A6	mRNA	down	-5.34474	1.06e-09	5.59e-08	blue
COL5A1	mRNA	up	3.27415	2.85e-10	1.65e-08	green
COL5A2	mRNA	up	3.56315	5.24e-14	6.24e-12	turquoise
COL5A3	mRNA	up	2.6101	7.11e-17	1.31e-14	turquoise
COL6A1	mRNA	up	2.92777	5.95e-21	2.11e-18	red
COL6A2	mRNA	up	2.43923	7.34e-22	2.86e-19	blue
COL6A3	mRNA	up	2.51406	1.05e-10	6.54e-09	blue
COL7A1	mRNA	up	3.56584	1.57e-22	6.72e-20	turquoise
COL8A1	mRNA	up	4.05743	5.77e-35	7.23e-32	blue
COL8A2	mRNA	up	2.31691	3.89e-05	0.000679564	green
COLGALT2	mRNA	down	-3.35267	5.83e-17	1.1e-14	green
COMP	mRNA	up	6.21099	5.62e-34	6.16e-31	blue
COPZ2	mRNA	up	2.27313	1.39e-11	1.04e-09	blue
CORO2A	mRNA	down	-2.53287	1.67e-08	6.93e-07	brown
CORO6	mRNA	down	-2.22924	0.000305787	0.00394646	blue
COX6B2	mRNA	down	-5.95217	0.00587147	0.044371	blue
CP	mRNA	down	-8.8004	5.9e-51	2.59e-47	green
CPA4	mRNA	down	-3.52296	2.89e-07	8.86e-06	blue
CPAMD8	mRNA	down	-2.50508	0.000366218	0.00459133	turquoise
CPB1	mRNA	down	-2.72625	0.000656361	0.00744215	yellow
CPEB3	mRNA	down	-2.19781	2.39e-05	0.000445502	blue
CPM	mRNA	down	-2.55263	1.52e-11	1.13e-09	turquoise
CPN2	mRNA	up	3.06228	1.55e-05	0.000303562	red
CPNE7	mRNA	up	4.17263	0.00140889	0.013916	blue
CPXM1	mRNA	up	3.05875	0.000111575	0.00165612	red
CR1	mRNA	down	-2.12375	0.0196561	0.111923	yellow
CRACR2B	mRNA	down	-3.43967	1.86e-07	5.98e-06	yellow
CRB3	mRNA	down	-9.16106	1.55e-11	1.14e-09	turquoise
CRCT1	mRNA	down	-10.1044	0.000137853	0.00198653	blue
CREB3L1	mRNA	up	2.46329	2.02e-07	6.47e-06	turquoise
CRHBP	mRNA	down	-2.09156	0.00140713	0.0139026	brown
CRISP2	mRNA	down	-6.92959	7.31e-05	0.00115802	brown
CRISP3	mRNA	down	-13.1947	1.7e-11	1.24e-09	turquoise
CRNN	mRNA	down	-6.00499	0.0316184	0.159039	blue
CRYAB	mRNA	down	-2.57786	5.07e-06	0.000114792	blue
CRYBG2	mRNA	down	-5.35854	8.06e-06	0.000171395	turquoise
CSDC2	mRNA	down	-3.28235	0.0235068	0.128373	green
CSMD1	mRNA	down	-2.43694	0.00225518	0.0204299	turquoise
CSMD2	mRNA	up	4.69735	9.43e-18	2.02e-15	green
CSN1S1	mRNA	down	-7.00973	0.0301368	0.15379	turquoise
CSRP2	mRNA	up	2.90687	1.61e-11	1.18e-09	turquoise
CST6	mRNA	down	-8.60669	7.18e-05	0.00113828	turquoise
CSTA	mRNA	down	-2.80653	3.23e-05	0.00057881	green
CTGF	mRNA	up	2.09516	0.00617718	0.0460879	brown
CTHRC1	mRNA	up	2.49763	1.09e-10	6.73e-09	green
CTNNA3	mRNA	down	-3.41464	4.65e-05	0.000791114	yellow
CTNND2	mRNA	down	-8.93988	2.6e-11	1.82e-09	turquoise
CTSV	mRNA	down	-6.2716	7.12e-14	8.31e-12	turquoise
CWH43	mRNA	down	-10.5469	1.04e-16	1.83e-14	turquoise
CXADR	mRNA	down	-4.56488	7.94e-08	2.82e-06	brown
CXCL1	mRNA	down	-4.17043	0.000270298	0.00356043	red
CXCL17	mRNA	down	-5.68032	0.0156957	0.0941366	blue
CXCL2	mRNA	down	-2.03937	0.0190734	0.109565	turquoise
CXCR2	mRNA	down	-3.32243	0.00104421	0.0108925	turquoise
CXXC4	mRNA	down	-3.32224	0.00245625	0.021851	red
CYB561D2	mRNA	down	-6.41059	0.000901959	0.00966268	green
CYP19A1	mRNA	down	-2.56226	3.88e-09	1.85e-07	turquoise
CYP1A1	mRNA	down	-7.70293	2.17e-05	0.000409193	brown
CYP24A1	mRNA	up	13.4532	8.77e-07	2.41e-05	blue
CYP27B1	mRNA	up	3.48002	7.62e-05	0.00119857	turquoise
CYP2C18	mRNA	down	-7.80577	2.03e-06	5.15e-05	turquoise
CYP2C9	mRNA	down	-5.32978	0.0193263	0.110509	yellow
CYP2E1	mRNA	down	-2.00397	0.00227174	0.0205534	brown
CYP39A1	mRNA	down	-3.70123	6.44e-08	2.34e-06	blue
CYP3A5	mRNA	down	-5.03661	0.0362851	0.175182	turquoise
CYP3A7	mRNA	down	-9.02721	1.21e-09	6.3e-08	brown
CYP3A7-CYP3A51P	mRNA	down	-21.8728	3e-13	3.21e-11	turquoise
CYP4A11	mRNA	down	-6.27201	0.0190948	0.109654	red
CYP4A22	mRNA	down	-6.42783	0.0201809	0.114281	blue
CYP4B1	mRNA	down	-12.5001	1.37e-18	3.46e-16	turquoise
CYP4F12	mRNA	down	-5.14658	2.13e-05	0.000402332	red
CYP4F2	mRNA	down	-7.88348	0.0436853	0.199263	brown
CYP4F22	mRNA	down	-2.97179	0.00346997	0.028954	turquoise
CYP4F3	mRNA	down	-2.53782	0.0315718	0.158897	red
CYP4F8	mRNA	down	-9.67343	0.0132943	0.0832176	turquoise
CYP4X1	mRNA	down	-4.5039	1.12e-11	8.54e-10	yellow
CYP4Z1	mRNA	down	-9.30418	9.82e-10	5.19e-08	green
CYR61	mRNA	up	2.98965	0.000130944	0.00189944	turquoise
CYSRT1	mRNA	down	-2.8798	0.0250527	0.134717	blue
DACT1	mRNA	up	2.49724	3.65e-12	3.02e-10	turquoise
DAPK2	mRNA	down	-2.60255	0.00363933	0.0301736	green
DAPL1	mRNA	down	-4.55174	9.62e-07	2.62e-05	yellow
DAZL	mRNA	up	5.58272	0.0207505	0.116679	green
DBNDD2	mRNA	down	-2.10598	1.65e-12	1.47e-10	blue
DBX2	mRNA	down	-4.98074	0.00068079	0.00768439	blue
DCANP1	mRNA	down	-2.31962	0.0358156	0.173768	red
DCD	mRNA	down	-9.44777	1.31e-31	1.36e-28	turquoise
DCDC2C	mRNA	down	-6.01557	0.0328866	0.163694	turquoise
DCST2	mRNA	down	-2.73325	0.0314882	0.158634	turquoise
DCT	mRNA	down	-4.08483	6.54e-06	0.000143407	turquoise
DCX	mRNA	down	-5.48128	3.7e-07	1.1e-05	red
DDN	mRNA	up	6.4595	0.000902234	0.00966268	yellow
DDR1	mRNA	down	-2.01971	6.91e-07	1.94e-05	turquoise
DEFB1	mRNA	down	-7.5088	5.38e-15	7.35e-13	turquoise
DEFB118	mRNA	down	-6.68755	0.000447451	0.00542943	turquoise
DEFB132	mRNA	down	-6.55845	0.0110721	0.0722308	blue
DEGS2	mRNA	down	-3.09397	4.88e-07	1.41e-05	green
DENND2D	mRNA	down	-2.38587	1.66e-12	1.47e-10	green
DEPDC7	mRNA	up	2.32772	2.62e-08	1.03e-06	turquoise
DERL3	mRNA	up	4.37234	5.65e-05	0.000932415	blue
DES	mRNA	down	-3.32042	0.036367	0.175361	turquoise
DEUP1	mRNA	up	4.9389	1.18e-08	5.1e-07	brown
DGAT2	mRNA	down	-7.97991	3.91e-18	9.16e-16	yellow
DGAT2L6	mRNA	down	-10.4936	0.00723478	0.0521713	blue
DGKI	mRNA	up	2.78033	7.43e-06	0.000159919	turquoise
DHRS13	mRNA	down	-2.00853	2.57e-07	7.99e-06	blue
DHRS2	mRNA	up	5.23791	5.28e-06	0.000118974	turquoise
DHRS9	mRNA	down	-2.89435	0.000108307	0.00161375	turquoise
DIAPH3	mRNA	up	2.19407	5.67e-06	0.000126718	green
DIO1	mRNA	down	-5.59067	0.0130441	0.082016	brown
DIRC1	mRNA	up	2.44184	2.26e-05	0.000424169	blue
DKK1	mRNA	down	-2.90676	0.00498292	0.0388047	blue
DKK3	mRNA	up	2.41588	3.34e-14	4.09e-12	turquoise
DLEU7	mRNA	up	2.13281	0.00263133	0.0231679	red
DLGAP1	mRNA	down	-2.40318	0.0358973	0.174004	green
DLGAP2	mRNA	down	-3.02737	7.02e-05	0.00111903	blue
DLX3	mRNA	down	-3.86298	0.000582658	0.00673482	turquoise
DLX4	mRNA	down	-5.09651	2.17e-05	0.000409193	brown
DLX5	mRNA	up	2.18725	0.00211892	0.0194312	red
DMBT1	mRNA	up	3.35995	0.0179961	0.104765	brown
DMD	mRNA	down	-2.13074	7.81e-05	0.00122466	green
DMKN	mRNA	down	-3.60415	6.17e-05	0.00100025	turquoise
DMTN	mRNA	down	-2.10295	3.69e-05	0.00064981	turquoise
DNAAF1	mRNA	down	-5.97732	0.00265588	0.023343	red
DNAH12	mRNA	up	3.66129	0.0165514	0.0982779	blue
DNAH17	mRNA	down	-3.9671	2.58e-06	6.36e-05	brown
DNAH5	mRNA	down	-2.44914	4.88e-05	0.000823219	brown
DNAH9	mRNA	down	-3.10947	0.0372588	0.178509	green
DNAJC6	mRNA	down	-3.18765	4.37e-08	1.63e-06	brown
DNAL1	mRNA	up	2.05268	6.95e-10	3.77e-08	turquoise
DNASE1L2	mRNA	down	-3.64815	4.79e-06	0.000109038	turquoise
DNASE1L3	mRNA	down	-3.00143	7.8e-06	0.000166608	red
DNASE2B	mRNA	down	-6.55494	0.00132637	0.0132834	turquoise
DNER	mRNA	down	-7.48477	3.79e-17	7.43e-15	blue
DNMT3B	mRNA	up	2.07412	0.00050741	0.00600735	black
DOCK9	mRNA	down	-2.08103	2.68e-11	1.87e-09	turquoise
DPY19L2	mRNA	down	-2.45217	2.13e-12	1.85e-10	turquoise
DPYSL4	mRNA	up	2.69266	0.000776052	0.00855338	green
DQX1	mRNA	down	-3.14217	0.0209417	0.117622	yellow
DRAXIN	mRNA	up	3.77266	1.11e-05	0.000225785	blue
DRD4	mRNA	up	4.66567	2.36e-06	5.9e-05	brown
DSC3	mRNA	down	-3.5489	6.68e-06	0.000146204	turquoise
DSCAML1	mRNA	down	-7.27164	5.03e-12	4.08e-10	turquoise
DSG1	mRNA	down	-8.14868	0.00370508	0.0305743	brown
DSP	mRNA	down	-2.53935	0.00308975	0.0264092	turquoise
DUOXA1	mRNA	up	2.5554	0.00322565	0.0273444	turquoise
DUSP15	mRNA	up	2.76266	0.000892579	0.00959078	blue
DUSP22	mRNA	down	-2.14858	6.93e-05	0.00110638	yellow
DYDC2	mRNA	down	-2.26007	0.0264665	0.140171	yellow
E2F2	mRNA	down	-2.00594	0.00077781	0.00856929	turquoise
ECEL1	mRNA	down	-2.98132	0.00645808	0.0477675	turquoise
ECHDC2	mRNA	down	-2.25189	0.000328952	0.004193	blue
ECHDC3	mRNA	down	-3.19105	5.34e-06	0.00012028	turquoise
EDDM13	mRNA	down	-6.89219	4.2e-05	0.000726406	yellow
EDIL3	mRNA	up	4.90694	7.21e-54	3.62e-50	brown
EDN3	mRNA	down	-2.98502	0.00202134	0.0187222	green
EDNRB	mRNA	down	-2.00587	1.8e-07	5.81e-06	red
EEF1A2	mRNA	down	-3.94878	0.00536387	0.0412111	green
EFCAB12	mRNA	down	-6.5098	0.014868	0.0904084	brown
EFHD1	mRNA	down	-2.09229	6.75e-05	0.00108029	blue
EGF	mRNA	down	-5.97169	3.05e-06	7.33e-05	brown
EHD3	mRNA	up	2.31651	1.65e-14	2.08e-12	brown
EHF	mRNA	down	-7.07445	3.49e-17	6.92e-15	blue
ELANE	mRNA	down	-6.487	1.24e-09	6.44e-08	yellow
ELAVL4	mRNA	up	2.18872	0.0440926	0.200496	brown
ELF3	mRNA	down	-6.00917	3.08e-09	1.5e-07	blue
ELF5	mRNA	down	-7.99531	2.2e-05	0.000414049	black
ELFN1	mRNA	up	3.32209	7.08e-11	4.56e-09	brown
ELMO3	mRNA	down	-2.33634	5.71e-06	0.000127335	brown
ELOVL2	mRNA	down	-3.72351	1.02e-07	3.54e-06	yellow
ELOVL3	mRNA	down	-4.72692	6.02e-06	0.000133146	turquoise
ELOVL7	mRNA	down	-2.25573	2.18e-05	0.000409686	yellow
EME1	mRNA	up	2.4932	5.94e-05	0.000970841	yellow
EMID1	mRNA	up	3.42205	8.47e-06	0.000178511	brown
EMILIN1	mRNA	up	2.78341	1.35e-24	7.39e-22	yellow
EMILIN3	mRNA	down	-5.30269	4.42e-14	5.33e-12	blue
EML5	mRNA	down	-2.9708	8.44e-05	0.00131385	brown
EN2	mRNA	down	-3.08578	0.00741077	0.0531891	turquoise
ENAH	mRNA	up	2.08959	1.83e-08	7.51e-07	turquoise
ENDOU	mRNA	down	-4.62183	3.34e-10	1.92e-08	blue
ENHO	mRNA	down	-2.11694	0.00244001	0.0217562	turquoise
ENPP5	mRNA	down	-2.54516	0.000396698	0.00491033	turquoise
ENTPD2	mRNA	down	-5.74184	2.55e-11	1.79e-09	yellow
ENTPD3	mRNA	up	2.28875	0.00318056	0.0270181	blue
ENTPD7	mRNA	up	3.10086	4.26e-15	5.94e-13	turquoise
EPB41L4B	mRNA	down	-4.68065	1.2e-11	9.05e-10	blue
EPB42	mRNA	down	-4.3796	0.00875418	0.0604697	turquoise
EPCAM	mRNA	down	-5.10033	1.1e-15	1.69e-13	blue
EPHA1	mRNA	down	-3.00753	3.11e-09	1.51e-07	turquoise
EPHA10	mRNA	down	-7.24845	1.05e-05	0.000216629	red
EPHA3	mRNA	up	2.56631	0.000116569	0.00171861	yellow
EPHA7	mRNA	down	-2.26454	6.9e-07	1.94e-05	brown
EPHB2	mRNA	up	2.85128	6.51e-25	3.75e-22	brown
EPHX3	mRNA	down	-3.32995	0.000163651	0.00230903	red
EPN3	mRNA	down	-3.25774	0.00115921	0.0118811	blue
EPPK1	mRNA	down	-5.68821	2.55e-15	3.72e-13	green
EPS8L1	mRNA	down	-5.4592	2.25e-09	1.12e-07	brown
EPYC	mRNA	up	3.2756	1.26e-05	0.000251577	turquoise
EQTN	mRNA	down	-5.90558	0.00375393	0.0308975	yellow
ERBB3	mRNA	down	-3.40864	4.08e-08	1.53e-06	brown
ERBB4	mRNA	down	-4.10952	1.16e-09	6.06e-08	red
ERC2	mRNA	down	-3.44037	0.00337542	0.0282794	red
ERFE	mRNA	up	3.23836	0.042478	0.195483	turquoise
ERICH3	mRNA	down	-7.77151	6.98e-06	0.000151531	brown
ERICH5	mRNA	down	-3.28883	0.0393225	0.185151	yellow
ERMN	mRNA	up	5.69863	5.38e-22	2.17e-19	blue
ERN2	mRNA	down	-8.47983	5.34e-09	2.49e-07	yellow
ERP27	mRNA	down	-2.44394	0.00023463	0.00315452	turquoise
ESPN	mRNA	down	-5.4007	1.3e-09	6.74e-08	blue
ESPNL	mRNA	up	3.71291	2.37e-08	9.42e-07	brown
ESR1	mRNA	down	-2.11749	0.00310516	0.0265022	turquoise
ESR2	mRNA	down	-3.60864	0.000279484	0.00366767	blue
ESRP1	mRNA	down	-6.84059	0.00130497	0.0131185	green
ESRP2	mRNA	down	-6.48157	7.37e-18	1.64e-15	blue
ESRRG	mRNA	down	-9.1408	9.48e-21	3.23e-18	turquoise
ESYT3	mRNA	down	-4.7021	3.93e-08	1.48e-06	blue
ETV4	mRNA	down	-2.51009	2.62e-06	6.41e-05	brown
EVA1B	mRNA	up	2.0731	4.94e-12	4.01e-10	brown
EVI2A	mRNA	up	2.20564	0.000416709	0.00511295	turquoise
EVPL	mRNA	down	-2.14741	2.03e-05	0.000385986	turquoise
EYA1	mRNA	up	2.02442	0.00392598	0.032006	turquoise
EYA4	mRNA	up	2.39549	5.38e-05	0.000893992	turquoise
EYS	mRNA	down	-5.21592	0.017076	0.100492	brown
F10	mRNA	down	-5.19306	1.44e-16	2.46e-14	brown
F12	mRNA	up	2.10319	0.0142709	0.0876274	green
F2RL1	mRNA	up	3.46389	0.0243245	0.131671	turquoise
F2RL2	mRNA	up	2.11821	0.016391	0.0975073	turquoise
F3	mRNA	down	-2.16377	3.03e-05	0.000549435	brown
F5	mRNA	down	-6.01193	1.33e-14	1.7e-12	green
F7	mRNA	up	2.87591	0.000103065	0.00154814	brown
FA2H	mRNA	down	-6.34448	0.00167344	0.0160023	blue
FAAH2	mRNA	down	-4.65574	1.89e-09	9.54e-08	turquoise
FABP4	mRNA	down	-5.79828	6.06e-14	7.17e-12	turquoise
FABP7	mRNA	down	-6.35225	0.024465	0.13233	turquoise
FABP9	mRNA	down	-11.4121	0.0034889	0.0291051	brown
FADS6	mRNA	down	-8.34154	0.0327994	0.163439	turquoise
FAIM2	mRNA	down	-2.1082	0.00303611	0.0260395	blue
FAM107A	mRNA	down	-2.30849	2.15e-07	6.79e-06	turquoise
FAM110C	mRNA	down	-5.41538	2.09e-11	1.49e-09	turquoise
FAM131C	mRNA	down	-2.13944	0.0426344	0.196121	turquoise
FAM135B	mRNA	down	-3.24981	0.0233218	0.127561	blue
FAM153A	mRNA	down	-8.23344	9.86e-08	3.43e-06	turquoise
FAM153B	mRNA	down	-6.86168	0.000305373	0.00394385	brown
FAM153C	mRNA	down	-6.38716	0.000742979	0.00825104	black
FAM155B	mRNA	down	-2.30724	0.0205513	0.115949	turquoise
FAM160A1	mRNA	down	-2.05468	0.00341268	0.028529	turquoise
FAM166B	mRNA	down	-4.24009	0.00310848	0.0265241	brown
FAM169A	mRNA	down	-2.65756	3.23e-05	0.000578577	brown
FAM171A2	mRNA	up	2.78727	1.12e-05	0.000229061	turquoise
FAM180B	mRNA	down	-8.30123	2.21e-41	4.09e-38	blue
FAM182B	mRNA	up	2.08978	0.0270998	0.142421	red
FAM184A	mRNA	down	-2.35501	6.3e-07	1.79e-05	blue
FAM189A1	mRNA	up	4.36497	1.37e-08	5.81e-07	yellow
FAM189A2	mRNA	down	-4.96744	4.02e-11	2.72e-09	turquoise
FAM196A	mRNA	up	3.36522	0.0250635	0.134736	turquoise
FAM196B	mRNA	down	-2.53658	0.0284784	0.147428	yellow
FAM213A	mRNA	down	-2.24698	2.65e-08	1.04e-06	turquoise
FAM221B	mRNA	down	-5.92314	0.035875	0.173944	green
FAM228A	mRNA	down	-4.46267	0.00504196	0.039175	turquoise
FAM25A	mRNA	down	-9.32361	0.0170246	0.100274	turquoise
FAM25C	mRNA	down	-6.94504	0.0327069	0.163181	brown
FAM25G	mRNA	down	-6.98853	0.0308038	0.156195	brown
FAM3B	mRNA	down	-5.37603	1.07e-12	9.99e-11	yellow
FAM3D	mRNA	down	-9.65087	0.0135111	0.0841242	turquoise
FAM43B	mRNA	down	-4.85457	0.0212889	0.118963	green
FAM46B	mRNA	down	-2.44785	0.00309329	0.0264245	turquoise
FAM47E	mRNA	down	-3.2096	6.39e-05	0.00102909	black
FAM47E-STBD1	mRNA	down	-6.188	0.00296853	0.0255473	turquoise
FAM83A	mRNA	down	-4.40716	0.00693449	0.0504462	turquoise
FAM83B	mRNA	down	-6.40514	6.6e-12	5.22e-10	green
FAM83C	mRNA	down	-9.62288	4.67e-09	2.2e-07	turquoise
FAM83D	mRNA	up	2.6505	0.00420923	0.0339758	black
FAM83E	mRNA	down	-4.38698	0.0010994	0.011351	brown
FAM83F	mRNA	down	-4.75158	0.00465663	0.0368251	turquoise
FAM83H	mRNA	down	-3.54943	1.27e-12	1.17e-10	blue
FAM95C	mRNA	down	-5.9855	0.0299699	0.153184	brown
FAP	mRNA	up	2.79335	1.42e-07	4.74e-06	green
FAT2	mRNA	down	-5.76384	1.66e-11	1.21e-09	yellow
FAT3	mRNA	up	5.16529	2.86e-19	8.35e-17	red
FAXDC2	mRNA	down	-2.27941	1.28e-10	7.85e-09	turquoise
FBN2	mRNA	up	4.53962	2.48e-22	1.04e-19	turquoise
FBN3	mRNA	down	-6.38	0.000508757	0.00601732	brown
FBXL16	mRNA	down	-3.2034	6.98e-07	1.96e-05	blue
FBXO16	mRNA	up	2.15161	0.00131992	0.0132397	brown
FBXO2	mRNA	down	-3.41916	3.2e-05	0.000573664	turquoise
FBXO40	mRNA	down	-4.55841	0.00571054	0.0433346	red
FCER2	mRNA	down	-5.80551	2.24e-07	7.05e-06	turquoise
FCGR1A	mRNA	up	4.03402	1.48e-06	3.86e-05	blue
FCGR3A	mRNA	up	2.96773	3.42e-07	1.03e-05	turquoise
FER1L6	mRNA	up	3.96147	0.0394377	0.185532	turquoise
FETUB	mRNA	down	-6.22213	0.00217535	0.0198244	blue
FFAR2	mRNA	down	-3.23592	0.00803899	0.0566615	brown
FFAR4	mRNA	down	-2.46965	0.00217461	0.0198228	turquoise
FGD4	mRNA	down	-2.20397	6.78e-06	0.000147688	yellow
FGF11	mRNA	up	2.58497	8.79e-05	0.00135454	turquoise
FGF14	mRNA	down	-4.94123	0.0169793	0.100158	brown
FGF16	mRNA	down	-2.51752	0.0444787	0.201885	brown
FGF22	mRNA	down	-6.62784	0.00116774	0.0119511	yellow
FGF5	mRNA	up	4.28967	0.000722842	0.00808624	brown
FGFBP1	mRNA	down	-9.6461	3.34e-09	1.61e-07	yellow
FGFBP2	mRNA	down	-5.64603	1.17e-15	1.78e-13	red
FGGY	mRNA	up	2.22282	6.9e-08	2.48e-06	turquoise
FGL2	mRNA	down	-3.30975	4.58e-11	3.06e-09	brown
FHAD1	mRNA	up	3.70851	1.1e-21	4.21e-19	turquoise
FHL3	mRNA	up	2.08183	1.8e-09	9.12e-08	turquoise
FHOD3	mRNA	up	2.56867	1.09e-06	2.92e-05	turquoise
FIBCD1	mRNA	up	5.39405	8.57e-06	0.000180452	turquoise
FIBIN	mRNA	up	3.09427	3.54e-17	6.99e-15	turquoise
FIGLA	mRNA	down	-5.53714	0.0261554	0.13901	blue
FKBP10	mRNA	up	2.60654	7.07e-12	5.56e-10	turquoise
FKBP11	mRNA	up	2.36984	8.99e-09	3.99e-07	turquoise
FKBP5	mRNA	down	-2.71584	3.65e-06	8.6e-05	turquoise
FLG	mRNA	down	-4.90539	0.0472245	0.210858	red
FLG2	mRNA	down	-14.1172	1.8e-06	4.64e-05	yellow
FMN2	mRNA	down	-2.76218	0.0361052	0.174547	turquoise
FMNL3	mRNA	up	2.12372	2.4e-08	9.53e-07	blue
FMO2	mRNA	down	-3.44353	7.23e-14	8.41e-12	turquoise
FMO5	mRNA	down	-3.11201	5.06e-07	1.46e-05	yellow
FN1	mRNA	up	4.174	1.79e-18	4.43e-16	turquoise
FNDC1	mRNA	up	4.6392	4.82e-13	4.89e-11	blue
FNDC10	mRNA	up	2.5348	8.95e-08	3.14e-06	brown
FO681492.1	mRNA	down	-2.98543	8.37e-06	0.00017659	yellow
FOLR1	mRNA	down	-4.58621	8.85e-05	0.00136216	black
FOSB	mRNA	down	-2.29852	0.00545964	0.041837	turquoise
FOSL2	mRNA	up	2.37097	0.000298249	0.00387051	turquoise
FOXA1	mRNA	down	-7.19315	1.2e-14	1.55e-12	turquoise
FOXD2	mRNA	down	-3.7589	0.000356591	0.00449148	blue
FOXE1	mRNA	down	-5.35443	0.00670357	0.0490766	blue
FOXF2	mRNA	up	3.18106	2.97e-13	3.18e-11	black
FOXI1	mRNA	down	-12.091	1.58e-18	3.94e-16	turquoise
FOXI2	mRNA	down	-2.08581	0.00527391	0.0406623	blue
FOXJ1	mRNA	down	-5.2276	0.0230323	0.126391	blue
FOXL1	mRNA	up	2.16893	0.000186079	0.00258595	blue
FOXL2NB	mRNA	up	2.18891	0.0310145	0.156855	blue
FOXN1	mRNA	down	-4.89835	0.000265501	0.00351174	turquoise
FOXO6	mRNA	down	-2.27701	0.000315789	0.0040517	blue
FP565260.2	mRNA	down	-23.4489	1.96e-09	9.84e-08	turquoise
FPR2	mRNA	down	-3.6878	0.00317247	0.0269652	yellow
FREM1	mRNA	down	-4.18476	1.45e-27	1.09e-24	green
FRMD7	mRNA	up	3.39803	3.56e-11	2.43e-09	blue
FRMPD1	mRNA	down	-3.5438	0.0010655	0.0110595	blue
FRRS1L	mRNA	down	-2.64555	7.11e-05	0.00113212	turquoise
FSCN1	mRNA	up	2.06582	1.62e-15	2.45e-13	yellow
FSCN3	mRNA	down	-3.29247	0.0471202	0.210554	brown
FST	mRNA	up	2.61381	4.96e-06	0.000112537	blue
FSTL4	mRNA	down	-8.20512	1.69e-07	5.51e-06	turquoise
FUT2	mRNA	down	-4.57631	0.00087148	0.0094113	green
FXYD2	mRNA	down	-2.48327	4.04e-07	1.19e-05	turquoise
FXYD3	mRNA	down	-5.52375	1.42e-08	6.01e-07	turquoise
FYCO1	mRNA	down	-2.09452	3.61e-10	2.06e-08	brown
FZD2	mRNA	up	3.06245	3.54e-15	5.08e-13	brown
FZD4	mRNA	down	-2.26082	1.36e-07	4.55e-06	turquoise
FZD9	mRNA	up	3.1255	0.000453955	0.00549695	turquoise
G0S2	mRNA	down	-7.16704	2.8e-06	6.77e-05	yellow
GABRA3	mRNA	up	5.51852	7.5e-06	0.000161083	black
GABRA4	mRNA	down	-4.34826	0.0460763	0.207287	green
GABRA5	mRNA	up	8.51567	0.0015341	0.0149012	blue
GABRG3	mRNA	down	-4.62524	0.00144342	0.0141892	brown
GABRP	mRNA	down	-4.80894	0.0115192	0.0745792	red
GAL	mRNA	down	-7.22059	0.00245504	0.0218459	brown
GAL3ST1	mRNA	down	-2.81045	0.0428565	0.196838	turquoise
GALNS	mRNA	up	2.16856	9.97e-13	9.41e-11	turquoise
GALNT12	mRNA	down	-3.04958	1.65e-09	8.44e-08	turquoise
GALNT16	mRNA	down	-4.34859	3.14e-22	1.28e-19	brown
GALNT5	mRNA	up	3.872	4.01e-19	1.13e-16	turquoise
GALNT8	mRNA	down	-2.37273	2.11e-12	1.83e-10	blue
GAP43	mRNA	down	-2.03365	0.0136091	0.0845848	blue
GAS2L2	mRNA	down	-21.7717	6.29e-13	6.22e-11	turquoise
GCHFR	mRNA	down	-3.37601	1.23e-06	3.26e-05	brown
GCNT2	mRNA	down	-2.49732	5.46e-06	0.00012286	green
GCNT3	mRNA	down	-7.23273	4.16e-05	0.000719609	turquoise
GDF10	mRNA	down	-2.37436	0.000225593	0.00304702	red
GDF5	mRNA	up	3.68681	2.76e-05	0.000506323	turquoise
GDF6	mRNA	up	4.22583	6.08e-06	0.000134306	turquoise
GDNF	mRNA	up	3.41671	2.71e-05	0.00049753	black
GDPD2	mRNA	down	-21.2939	2e-11	1.43e-09	brown
GFAP	mRNA	down	-3.69465	0.0187079	0.108049	blue
GFRA1	mRNA	down	-3.39125	1.48e-07	4.91e-06	blue
GGN	mRNA	up	2.94211	0.00662011	0.0486075	brown
GGT1	mRNA	down	-2.88247	2.33e-06	5.83e-05	turquoise
GGT2	mRNA	down	-6.76986	0.0103114	0.068495	brown
GGT6	mRNA	down	-6.50949	0.000547732	0.00639854	brown
GH1	mRNA	down	-5.36462	0.0206664	0.116404	yellow
GIP	mRNA	up	7.08455	0.00459694	0.0365093	turquoise
GIPR	mRNA	down	-2.05217	0.00442334	0.0353384	turquoise
GJA1	mRNA	up	3.1162	3.84e-07	1.13e-05	yellow
GJB1	mRNA	down	-8.33239	2.1e-07	6.69e-06	brown
GJB3	mRNA	down	-7.4011	1.54e-11	1.14e-09	red
GJB4	mRNA	down	-6.62185	7.98e-06	0.000170109	green
GJB5	mRNA	down	-6.47385	4.43e-10	2.48e-08	turquoise
GJB6	mRNA	down	-5.81605	0.000520002	0.00612349	turquoise
GJB7	mRNA	down	-6.54428	0.0110449	0.0721206	brown
GJC3	mRNA	down	-7.7532	0.00101099	0.0105908	black
GKAP1	mRNA	down	-2.6054	8.19e-08	2.89e-06	brown
GLB1L2	mRNA	down	-4.06379	1.07e-05	0.000219637	brown
GLB1L3	mRNA	down	-9.38817	2.68e-12	2.29e-10	red
GLDN	mRNA	down	-3.1211	6.3e-05	0.00101793	brown
GLIS1	mRNA	up	3.63657	4.42e-08	1.65e-06	blue
GLIS3	mRNA	up	3.29035	3.84e-12	3.17e-10	yellow
GLP1R	mRNA	down	-5.66447	4.53e-06	0.000104379	brown
GLP2R	mRNA	down	-7.4576	0.00146719	0.0143987	yellow
GLRB	mRNA	down	-2.02675	0.0124594	0.0791773	turquoise
GLS2	mRNA	down	-3.79775	9.29e-05	0.00142408	turquoise
GLYAT	mRNA	down	-11.1145	9.62e-05	0.0014626	blue
GLYATL1	mRNA	down	-8.52178	8.22e-10	4.41e-08	blue
GLYATL2	mRNA	down	-5.44522	0.000873086	0.0094217	turquoise
GNG4	mRNA	up	3.14198	6.44e-06	0.000141523	turquoise
GOLGA6A	mRNA	down	-5.12217	0.0321859	0.161062	blue
GOLGA7B	mRNA	down	-3.22641	0.00400749	0.0325797	turquoise
GOLM1	mRNA	up	3.11454	1.77e-09	8.97e-08	turquoise
GPAM	mRNA	down	-3.74857	1.12e-05	0.000229015	blue
GPBAR1	mRNA	down	-3.79651	0.000121525	0.0017827	blue
GPC1	mRNA	up	2.6388	6.81e-07	1.92e-05	green
GPC3	mRNA	down	-3.24765	4.57e-05	0.000781555	brown
GPD1	mRNA	down	-10.193	3.73e-07	1.11e-05	green
GPIHBP1	mRNA	down	-2.60037	0.000573285	0.00664397	turquoise
GPLD1	mRNA	down	-2.58871	1.29e-06	3.4e-05	yellow
GPM6A	mRNA	down	-2.5262	0.0383615	0.18225	yellow
GPR1	mRNA	up	2.46324	1.83e-06	4.71e-05	brown
GPR12	mRNA	down	-5.02008	2.86e-08	1.11e-06	blue
GPR141	mRNA	up	2.14668	0.00254845	0.022574	yellow
GPR143	mRNA	down	-4.86867	0.000116675	0.00171909	blue
GPR158	mRNA	up	3.01405	0.0127112	0.0804054	red
GPR37L1	mRNA	down	-7.18728	1.62e-05	0.000317187	brown
GPR84	mRNA	up	3.01423	0.0332631	0.165111	yellow
GPR87	mRNA	down	-5.86158	4.21e-11	2.84e-09	red
GPR88	mRNA	up	4.49825	0.000254604	0.00338342	blue
GPRC5A	mRNA	down	-2.74505	5.55e-05	0.000917734	blue
GPRC5D	mRNA	down	-4.4641	0.0129618	0.081601	turquoise
GPRIN1	mRNA	up	2.33824	1.75e-05	0.000338383	yellow
GPRIN2	mRNA	down	-8.24004	5.6e-07	1.6e-05	turquoise
GPT	mRNA	down	-9.79739	5.6e-12	4.51e-10	blue
GPX2	mRNA	down	-5.43167	2.78e-06	6.74e-05	turquoise
GPX3	mRNA	down	-2.63513	1.19e-07	4.04e-06	turquoise
GPX7	mRNA	up	2.89801	4.01e-08	1.51e-06	red
GRAMD2A	mRNA	down	-2.30073	7.03e-05	0.00112023	blue
GRB14	mRNA	down	-6.11457	6.42e-13	6.31e-11	blue
GRB7	mRNA	down	-10.732	6.28e-16	1e-13	turquoise
GREB1L	mRNA	down	-6.76587	7.32e-15	9.73e-13	brown
GREM1	mRNA	up	3.13779	1.74e-05	0.000336726	turquoise
GREM2	mRNA	down	-6.38177	7.74e-15	1.02e-12	blue
GRHL1	mRNA	down	-5.11686	1.85e-24	9.98e-22	yellow
GRHL2	mRNA	down	-6.65248	0.00305044	0.0261368	blue
GRHL3	mRNA	down	-5.28043	0.000182586	0.00254043	turquoise
GRIA1	mRNA	down	-6.25134	1.35e-09	6.97e-08	turquoise
GRIA2	mRNA	down	-6.49186	7.62e-10	4.12e-08	brown
GRID2IP	mRNA	down	-6.52019	0.000736631	0.00819091	turquoise
GRIK1	mRNA	down	-2.37326	0.0423658	0.195069	turquoise
GRIK3	mRNA	down	-2.83716	3.07e-08	1.19e-06	turquoise
GRIK4	mRNA	up	4.49168	2.45e-09	1.21e-07	green
GRIK5	mRNA	down	-4.07591	0.00252061	0.0223612	turquoise
GRIN1	mRNA	down	-5.63104	0.0102145	0.0680526	turquoise
GRIN2B	mRNA	down	-6.13914	3.94e-10	2.23e-08	brown
GRIN2D	mRNA	up	3.40121	3.43e-11	2.35e-09	blue
GRIN3A	mRNA	down	-7.13998	4.53e-25	2.79e-22	brown
GRM8	mRNA	up	4.57766	0.0376537	0.180003	blue
GRP	mRNA	up	5.44492	1.81e-05	0.000348177	blue
GRPR	mRNA	up	2.90053	0.00150181	0.0146683	red
GRTP1	mRNA	down	-3.5751	2e-06	5.1e-05	brown
GRXCR2	mRNA	down	-5.11058	0.0358188	0.173768	turquoise
GSDMA	mRNA	down	-2.70622	0.00708352	0.0513548	turquoise
GSN	mRNA	down	-2.21323	6.99e-08	2.51e-06	green
GSTA1	mRNA	down	-3.99171	0.0101672	0.0678421	brown
GSTA3	mRNA	down	-8.16555	1.04e-06	2.81e-05	turquoise
GSTM5	mRNA	down	-3.69483	0.0394826	0.185659	green
GSTO2	mRNA	down	-4.00518	1.33e-12	1.22e-10	turquoise
GUCA1A	mRNA	up	8.79448	0.0244318	0.13217	yellow
GXYLT2	mRNA	up	2.29859	4.23e-07	1.23e-05	turquoise
GYG2	mRNA	down	-2.03473	0.0261854	0.139106	turquoise
GYPA	mRNA	down	-5.47853	0.0134555	0.0838494	turquoise
H2BFS	mRNA	up	2.41461	0.0144342	0.088367	green
HACD2	mRNA	down	-2.09413	3.89e-10	2.21e-08	blue
HAGHL	mRNA	up	2.466	1.04e-05	0.000214836	turquoise
HAL	mRNA	down	-10.7276	0.000214857	0.00292339	blue
HAND1	mRNA	down	-7.13454	0.00306227	0.026219	blue
HAO2	mRNA	down	-5.44002	0.000494346	0.00588454	turquoise
HAP1	mRNA	down	-6.87778	0.000212899	0.0029035	turquoise
HAPLN1	mRNA	up	5.96941	4.38e-10	2.46e-08	turquoise
HAS1	mRNA	down	-9.10248	1.84e-08	7.56e-07	green
HAS3	mRNA	down	-2.00468	0.00743606	0.0533269	turquoise
HBA1	mRNA	down	-2.90782	0.00037421	0.00466985	green
HBA2	mRNA	down	-2.88606	0.000286581	0.00374959	turquoise
HBB	mRNA	down	-3.25254	0.000288657	0.00377067	brown
HCAR1	mRNA	down	-4.22045	2.04e-05	0.000386775	yellow
HCAR2	mRNA	down	-4.83072	2.23e-07	7.04e-06	brown
HCAR3	mRNA	down	-3.57956	0.00104507	0.0108958	brown
HCFC1R1	mRNA	up	2.06401	6.62e-15	8.87e-13	turquoise
HEATR4	mRNA	down	-4.28129	0.00686159	0.050056	blue
HEPACAM	mRNA	down	-7.28126	0.00561703	0.0428157	yellow
HEPHL1	mRNA	down	-8.3714	0.0321787	0.161049	brown
HES2	mRNA	down	-3.44402	0.00159557	0.0153792	turquoise
HEY2	mRNA	up	3.07707	0.000117817	0.00173266	brown
HHATL	mRNA	down	-9.84917	8.32e-12	6.48e-10	blue
HHIPL1	mRNA	up	2.38927	6.13e-13	6.09e-11	yellow
HHIPL2	mRNA	up	4.33803	0.00292542	0.0252691	turquoise
HID1	mRNA	down	-2.14075	4.07e-05	0.000706029	turquoise
HIF3A	mRNA	down	-5.90128	6.32e-11	4.11e-09	turquoise
HIST1H2AC	mRNA	up	2.28431	0.00984669	0.0660662	red
HIST1H2AK	mRNA	up	2.28161	1.93e-05	0.000367872	turquoise
HIST1H3I	mRNA	up	2.21686	1.01e-07	3.5e-06	blue
HIST3H2A	mRNA	down	-3.09342	1.59e-10	9.55e-09	brown
HIST3H2BB	mRNA	down	-3.28254	4.96e-13	5.01e-11	brown
HLF	mRNA	down	-4.55688	6.62e-14	7.74e-12	green
HMCN2	mRNA	up	2.58657	2.77e-06	6.71e-05	turquoise
HMGA2	mRNA	up	3.08731	0.000488883	0.00582544	turquoise
HMGCLL1	mRNA	down	-3.56041	0.0143359	0.0879497	turquoise
HMGCS2	mRNA	down	-9.82577	1.58e-08	6.59e-07	brown
HNRNPUL2-BSCL2	mRNA	down	-3.50646	0.0119844	0.0768121	green
HOGA1	mRNA	down	-5.67997	2.73e-05	0.000499896	turquoise
HOMER2	mRNA	down	-3.8949	2.11e-14	2.63e-12	blue
HOOK1	mRNA	down	-5.27575	1.9e-15	2.82e-13	blue
HOXA11	mRNA	up	4.10261	1.13e-18	2.93e-16	turquoise
HOXA13	mRNA	up	2.37409	1.35e-07	4.53e-06	red
HOXA5	mRNA	down	-2.08467	0.00050991	0.00602892	turquoise
HOXB9	mRNA	up	3.85368	0.0014257	0.0140399	yellow
HOXC10	mRNA	up	2.02025	3.92e-08	1.48e-06	blue
HOXC12	mRNA	down	-10.2872	2.68e-13	2.88e-11	yellow
HOXC13	mRNA	down	-9.62827	1.05e-12	9.87e-11	turquoise
HOXD1	mRNA	up	2.8265	4.59e-05	0.000783438	green
HOXD11	mRNA	up	5.21097	5.81e-09	2.68e-07	yellow
HPDL	mRNA	up	3.04872	7.65e-05	0.00120197	green
HPSE2	mRNA	down	-5.23287	9.55e-25	5.32e-22	brown
HRASLS5	mRNA	down	-5.41197	0.00233756	0.0210296	blue
HRC	mRNA	down	-2.07397	0.000151703	0.00216039	turquoise
HRCT1	mRNA	down	-2.16985	0.0134213	0.0837436	blue
HRH4	mRNA	down	-2.56428	0.00647522	0.0478438	yellow
HRNR	mRNA	down	-6.45126	0.0143465	0.0879994	turquoise
HS3ST3A1	mRNA	up	2.63303	7.1e-06	0.000153948	turquoise
HS3ST4	mRNA	down	-5.36774	3.62e-05	0.000638847	green
HS3ST6	mRNA	down	-8.36734	1.39e-09	7.13e-08	turquoise
HS6ST3	mRNA	down	-7.6543	2.29e-20	7.36e-18	black
HSD11B1	mRNA	down	-2.80525	0.016269	0.0969317	blue
HSD17B13	mRNA	down	-3.72681	2.97e-05	0.00053983	red
HSD3B1	mRNA	down	-9.95308	0.0108526	0.071156	turquoise
HSF2BP	mRNA	up	2.61221	0.0202979	0.114807	turquoise
HSPB2	mRNA	down	-2.10078	2.98e-07	9.1e-06	green
HSPB2-C11orf52	mRNA	down	-9.08621	0.0200528	0.113804	turquoise
HSPB7	mRNA	down	-3.11265	0.00202646	0.0187499	brown
HSPB8	mRNA	down	-4.4051	2.34e-36	3.74e-33	yellow
HTR2A	mRNA	up	2.75984	2.65e-10	1.54e-08	brown
HTR6	mRNA	up	7.44278	0.000364364	0.00457581	brown
HTR7	mRNA	up	4.30498	1.58e-12	1.41e-10	yellow
HTRA1	mRNA	up	2.70461	1.56e-08	6.54e-07	yellow
HYAL4	mRNA	down	-7.26707	5.45e-05	0.000904834	green
IBSP	mRNA	up	10.1704	0.00321906	0.0272994	black
IFNE	mRNA	up	4.47873	0.000153473	0.00218206	turquoise
IFNLR1	mRNA	down	-4.88622	0.000101709	0.00153169	blue
IGDCC3	mRNA	up	4.88967	1.82e-07	5.88e-06	blue
IGF2	mRNA	up	5.21408	3.79e-16	6.19e-14	turquoise
IGF2BP1	mRNA	up	6.76959	0.00909257	0.0623288	brown
IGFALS	mRNA	down	-3.73723	0.0153388	0.0925654	turquoise
IGFL2	mRNA	up	3.29013	0.0012873	0.0129707	red
IGFL3	mRNA	up	6.06912	0.000115378	0.00170392	brown
IGFL4	mRNA	down	-3.04642	0.0231381	0.126814	yellow
IGFN1	mRNA	down	-3.30869	5.3e-10	2.93e-08	green
IGSF1	mRNA	down	-3.85591	3.9e-06	9.09e-05	black
IGSF11	mRNA	down	-2.49001	0.0030048	0.0258088	yellow
IGSF21	mRNA	up	2.41544	0.000951943	0.0100866	turquoise
IGSF9	mRNA	down	-4.64241	0.000284113	0.00372423	red
IKBIP	mRNA	up	2.08239	5.62e-07	1.6e-05	green
IL12RB2	mRNA	down	-2.97621	1.81e-05	0.000348177	turquoise
IL13	mRNA	down	-21.1682	4.64e-11	3.09e-09	brown
IL16	mRNA	down	-2.891	6.05e-17	1.13e-14	blue
IL17RE	mRNA	down	-2.74804	1.46e-06	3.82e-05	turquoise
IL1F10	mRNA	down	-6.64097	0.00927547	0.0632245	turquoise
IL1R1	mRNA	up	2.137	2.26e-07	7.1e-06	turquoise
IL20RB	mRNA	down	-5.04716	4.56e-15	6.32e-13	blue
IL21R	mRNA	up	3.76491	9.9e-07	2.69e-05	turquoise
IL22RA1	mRNA	down	-6.03866	1.56e-07	5.16e-06	turquoise
IL34	mRNA	down	-2.84909	1.57e-08	6.58e-07	turquoise
IL36RN	mRNA	down	-8.80672	0.0242121	0.131205	yellow
IL37	mRNA	down	-23.1059	3.35e-09	1.61e-07	brown
ILDR1	mRNA	down	-8.80304	2.62e-07	8.13e-06	brown
IMPDH1	mRNA	up	2.11346	1.44e-07	4.78e-06	blue
INA	mRNA	up	3.66388	0.019365	0.110643	yellow
INAFM1	mRNA	up	2.10374	3.07e-07	9.33e-06	yellow
INAVA	mRNA	down	-7.5669	5.83e-18	1.33e-15	turquoise
INHBA	mRNA	up	2.97118	5.74e-09	2.65e-07	turquoise
INMT	mRNA	down	-3.18536	2.93e-06	7.06e-05	turquoise
INO80B-WBP1	mRNA	down	-23.9292	9.1e-10	4.82e-08	turquoise
INPP5J	mRNA	down	-2.8459	0.00014266	0.00204783	blue
INSC	mRNA	up	4.9244	0.00092755	0.00987872	turquoise
INSM1	mRNA	down	-4.58858	0.00100932	0.0105844	black
INSRR	mRNA	up	6.16375	7.48e-05	0.00117915	brown
IQANK1	mRNA	down	-7.57795	4.49e-18	1.03e-15	turquoise
IRF6	mRNA	down	-5.68849	6.39e-12	5.06e-10	green
IRX1	mRNA	down	-2.24737	2.12e-07	6.72e-06	green
IRX4	mRNA	down	-3.60917	1.42e-05	0.000281244	blue
IRX6	mRNA	down	-3.75885	1.04e-05	0.000214235	yellow
ISG15	mRNA	up	2.21209	1.94e-07	6.23e-06	turquoise
ITGA10	mRNA	up	4.39561	6.11e-16	9.79e-14	turquoise
ITGA4	mRNA	up	2.30492	6.42e-09	2.94e-07	turquoise
ITGA7	mRNA	down	-2.20119	0.000245431	0.00327751	green
ITGB4	mRNA	down	-2.23146	3.82e-06	8.91e-05	turquoise
ITGB6	mRNA	down	-4.61917	5.1e-08	1.88e-06	blue
ITGB8	mRNA	down	-2.55607	6.94e-05	0.00110753	green
ITIH3	mRNA	down	-2.35163	0.0413135	0.191417	turquoise
ITIH5	mRNA	down	-3.20604	9.46e-09	4.17e-07	blue
ITLN2	mRNA	down	-6.96229	0.00025582	0.00339777	yellow
ITM2C	mRNA	up	2.44861	3.31e-15	4.78e-13	red
IVL	mRNA	down	-9.86127	0.0116063	0.0749843	brown
IYD	mRNA	down	-6.52308	0.00033343	0.00424084	blue
JAKMIP1	mRNA	down	-6.20552	0.0015788	0.0152636	brown
JAKMIP2	mRNA	up	2.15156	0.0273126	0.143151	brown
JCHAIN	mRNA	down	-2.48277	0.00331208	0.0278673	red
JPH2	mRNA	down	-3.78763	3.94e-07	1.16e-05	green
JPH3	mRNA	up	4.19436	3.09e-06	7.4e-05	red
KANK4	mRNA	up	2.71494	0.00395765	0.0322117	brown
KBTBD12	mRNA	down	-4.95236	0.000968794	0.0102312	yellow
KCNA1	mRNA	up	2.18207	0.00935447	0.0636024	turquoise
KCNA5	mRNA	down	-2.14851	0.00486398	0.0380703	red
KCNB1	mRNA	down	-4.19287	8.38e-07	2.32e-05	turquoise
KCNB2	mRNA	up	4.30961	4.12e-06	9.54e-05	turquoise
KCNC1	mRNA	up	4.90605	1.33e-05	0.000263585	blue
KCNE1	mRNA	down	-2.18959	0.00288902	0.0250164	green
KCNE1B	mRNA	down	-7.85165	8.59e-08	3.02e-06	black
KCNF1	mRNA	down	-5.98138	0.00298992	0.0256999	turquoise
KCNG3	mRNA	down	-6.52467	0.000297525	0.00386397	green
KCNH1	mRNA	up	2.48115	0.0072336	0.0521713	black
KCNH5	mRNA	up	5.86968	0.0181025	0.10528	yellow
KCNH8	mRNA	down	-2.69329	0.0268902	0.141692	yellow
KCNIP1	mRNA	down	-3.2998	2.9e-05	0.000528175	blue
KCNIP2	mRNA	down	-3.48934	0.000304191	0.00393309	turquoise
KCNIP4	mRNA	up	2.23238	0.0328806	0.163694	turquoise
KCNJ13	mRNA	down	-6.42432	0.0190952	0.109654	turquoise
KCNJ3	mRNA	down	-6.9237	0.00491804	0.0384078	black
KCNJ6	mRNA	up	4.06519	9.55e-05	0.00145634	turquoise
KCNK12	mRNA	down	-3.44431	0.032802	0.163439	yellow
KCNK3	mRNA	down	-2.01791	0.00133699	0.0133562	brown
KCNK4	mRNA	up	6.06667	8.31e-06	0.00017577	turquoise
KCNK5	mRNA	down	-4.75903	2.47e-13	2.67e-11	turquoise
KCNK7	mRNA	down	-7.92135	7.51e-07	2.1e-05	brown
KCNK9	mRNA	up	5.42425	0.0256788	0.137203	blue
KCNMA1	mRNA	up	2.81498	4.43e-07	1.29e-05	red
KCNMB1	mRNA	down	-2.69073	6e-06	0.000132906	red
KCNN4	mRNA	down	-2.26729	0.00930317	0.063315	green
KCNQ4	mRNA	down	-3.37194	5.16e-06	0.000116402	turquoise
KCNRG	mRNA	down	-3.45172	0.000552548	0.00644193	turquoise
KCNT2	mRNA	down	-2.42284	9.17e-15	1.2e-12	turquoise
KCP	mRNA	down	-2.19915	0.0153836	0.0927877	blue
KCTD14	mRNA	down	-3.74146	2.36e-08	9.4e-07	blue
KCTD16	mRNA	down	-2.75326	1.12e-06	3e-05	brown
KCTD4	mRNA	down	-3.57457	0.0135728	0.0844338	red
KDELR3	mRNA	up	2.33518	1.9e-05	0.00036452	red
KDF1	mRNA	down	-3.83768	0.0064706	0.0478299	brown
KIAA0319	mRNA	down	-4.18765	0.00516259	0.0399708	yellow
KIAA0408	mRNA	down	-2.18709	0.00234285	0.0210718	yellow
KIAA0895	mRNA	down	-3.69647	3.29e-12	2.77e-10	blue
KIAA1211	mRNA	up	3.2225	1.6e-08	6.67e-07	red
KIAA1324	mRNA	down	-6.33542	1.72e-23	8.27e-21	turquoise
KIAA1549L	mRNA	up	4.07383	6.72e-11	4.35e-09	turquoise
KIAA1671	mRNA	down	-2.77547	2.94e-09	1.44e-07	blue
KIF12	mRNA	down	-4.87893	0.000108529	0.00161638	turquoise
KIF1A	mRNA	down	-2.62273	0.000671625	0.00759761	red
KIF26B	mRNA	up	5.40194	2.02e-56	1.18e-52	turquoise
KIF6	mRNA	down	-2.29517	0.0102902	0.0684011	turquoise
KIR3DL2	mRNA	down	-5.15463	0.029963	0.15317	turquoise
KL	mRNA	down	-2.23744	5.64e-06	0.000126153	yellow
KLB	mRNA	down	-9.19315	0.000100542	0.00151738	turquoise
KLC3	mRNA	down	-9.92609	8.27e-15	1.09e-12	blue
KLF14	mRNA	down	-3.86192	0.00926643	0.0631874	blue
KLF15	mRNA	down	-5.10044	2.28e-10	1.34e-08	turquoise
KLF17	mRNA	up	8.63503	3.77e-08	1.43e-06	blue
KLF4	mRNA	down	-2.69125	9.3e-07	2.54e-05	turquoise
KLF5	mRNA	down	-4.07383	2.46e-12	2.11e-10	turquoise
KLHDC9	mRNA	down	-3.15195	0.00282234	0.0245557	turquoise
KLHL31	mRNA	down	-4.66136	0.0277236	0.144705	red
KLHL32	mRNA	down	-5.55003	0.00021837	0.00295972	green
KLHL35	mRNA	up	2.38069	2.24e-09	1.12e-07	turquoise
KLK1	mRNA	down	-5.21196	1.64e-05	0.000319422	turquoise
KLK10	mRNA	down	-6.19185	6.49e-09	2.96e-07	turquoise
[truncated: 1,288 more rows]

## Sheet: Fig 3D. Quantify protein bans
	NS	KS
LAMA3	15896	28569
LAMA2	18283	6778
LAMA1	23545	13379
ERBB3	18281	3825
ERBB1	20288	12776
Slit2	24159	7286
IGF1R	11472	22122
ICAM1	22528	17167
PPARy	17197	9625
L-selectin	20683	20372
Areg	17811	6948
β-actin	36476	37635

## Sheet: Fig 5B. Data of IODarea (%)
HHIPL2			NEDD4			PYGO1			RAB27A			TEX9
9.41399	17.5353		9.49694	22.4503		11.6118	17.8498		10.0172	22.9801		15.0771	9.84928
7.06137	15.8886		7.06137	22.1014		10.6604	17.3915		9.75896	18.2802		18.5982	11.4166
7.57818	13.7864		7.57818	22.8321		8.72756	15.7591		8.22316	21.911		17.9456	8.80022
9.89302	14.9828		10.1409	21.5038		8.54168	14.4476		8.02716	18.3474		17.7205	10.4245
9.92296	19.4837		7.89302	18.4322		8.57126	18.3006		7.2216	18.3011		18.7977	8.79437
11.7994	13.5727		10.923	21.786		9.17208	15.3986		9.75774	19.0779		19.7197	8.65966
9.11295	13.1662		11.7994	18.947		7.05392	14.987		9.55235	19.3807		17.0964	11.1946
7.55142	18.8484		7.11295	17.9579		11.4335	18.8699		8.5792	19.1045		16.0724	9.56454
7.49694	14.6296		10.5514	18.3483		11.3288	18.5385		10.969	19.3115		17.8585	7.42622
N	K		N	K		N	K		N	K		N	K

## Sheet: Fig 5C. Quantify protein bans
	NS	KS
NEDD4	5184	32482
HHIPL2	2101	6148
PYGO1	3158	8126
TEX9	5018	10185
RAB27A	7594	9187
β-actin	30158	29483

## Sheet: Fig 5D. Relative mRNA (fold)
LIN02257	1	3.19		NEDD4	1	1.46
	1	2.72			1	1.62
	1	2.66			1	1.55
	1	3.12			1	2.52
RAB27A	1	1.6		pygo1	1	2.38
	1	1.46			1	2.11
	1	1.68			1	1.38
	1	1.96			1	1.63
LINC01705	1	3.55		LINC01655	1	4.52
	1	1.75			1	2.09
	1	4.15			1	2.64
	1	2.01			1	2.1
TEX9	1	0.281		HHIPL2	1	1.79
	1	0.776			1	3.47
	1	0.762			1	1.84
	1	0.454			1	2.87
DNAAF4-CCPG1	1	0.103		AC011912.1	1	0.645
	1	0.27			1	0.65
	1	0.268			1	0.485
	1	0.373			1	0.489
	N	K			N	K

## Sheet: Fig 6A. The data of CCK8
	Control			PYGO1 KD			RAB27A KD			LINC02257 KD
1D	0.225402	0.24479	0.225427	0.215904	0.229942	0.231048	0.221111	0.216334	0.225818	0.220351	0.205658	0.179484
3D	0.543227	0.529538	0.537772	0.389281	0.431729	0.387216	0.352267	0.429846	0.376458	0.305979	0.31595	0.303733
5D	1.13608	1.00436	1.01842	0.728068	0.651969	0.631853	0.716327	0.640387	0.64347	0.642839	0.593708	0.577419
	Control			TEX9 OE			hsa-miR-335-5p OE
1D	0.265837	0.247879	0.251546	0.230003	0.25143	0.25662	0.269591	0.237	0.254236
3D	0.513338	0.536959	0.542996	0.433247	0.45429	0.439185	0.392323	0.414427	0.40229
5D	1.20326	1.1945	1.1423	0.778444	0.761572	0.784968	0.708914	0.710652	0.689208
	Control			DNAAF4-CCPG1 OE
1D	0.231757	0.246995	0.258713	0.222403	0.257549	0.242794
3D	0.514785	0.539424	0.522688	0.411952	0.443396	0.428583
5D	1.19527	1.15923	1.21022	0.769802	0.761426	0.744772

## Sheet: Fig 6B. The data of cycle
			Control			PYGO1 KD			RAB27A KD			LINC02257 KD
		G0/G1(%)	73	78.12	79.72	83.73	85.45	87.45	86.95	87.32	88.65	87.98	90.18	90.44
		S(%)	9.55	7.97	8.14	6.62	6.36	5.78	5.1	4.92	5.16	5.83	5.54	5.26
		G2/M(%)	17.45	13.91	12.14	9.65	8.19	6.77	7.94	7.76	6.19	6.19	4.28	4.7
			Control			TEX9 OE			hsa-miR-335-5p OE
		G0/G1(%)	77.47	79.67	81.52	82.92	83.25	83.93	86.54	87.52	87.91
		S(%)	11.11	10.74	7.08	9.09	8.58	6.87	6.06	6.26	6.14
		G2/M(%)	11.42	9.59	11.41	7.99	8.17	9.2	7.4	6.21	5.95
			Control			DNAAF4-CCPG1 OE
		G0/G1(%)	79.32	79.62	82.38	84.75	86.13	87.04
		S(%)	9.79	9.79	7.11	6.86	6.18	6.99
		G2/M(%)	10.89	10.59	10.51	8.4	7.69	5.98

## Sheet: Fig 6C. The data of apoptosis
Control	PYGO1 KD	RAB27A KD	LINC02275 KD
Early Apoptosis (%)					Late Apoptosis (%)					Totall Apoptosis (%)
0.92	5.99	5.29	7.03		0.58	3.05	2.3	2.21		1.5	9.04	7.59	9.24
1.39	5.75	5.27	7.47		0.68	3.47	2.51	1.98		2.07	9.22	7.78	9.45
2.56	6.02	5.57	7.55		1	3.95	2.8	2.43		3.56	9.97	8.37	9.98
Control	TEX9 OE	hsa-miR-335-5p OE
Early Apoptosis (%)				Late Apoptosis (%)				Totall Apoptosis (%)
1.16	3.36	7.58		0.53	1.34	2.15		1.69	4.7	9.73
1.26	3.47	7.6		0.59	1.37	2.31		1.85	4.84	9.91
1.64	4	8.19		0.86	1.97	2.34		2.5	5.97	10.53
Control	DNAAF4-CCPG1 OE
Early Apoptosis (%)			Late Apoptosis (%)			Totall Apoptosis (%)
2.55	4.2		1.1	2.5		3.65	6.7
3.31	4.84		1.23	2.45		4.39	7.29
3.03	4.41		1.36	2.94		4.54	7.35
